# Supplementary material for: 2,4-Dibromo-1,3-dimeth­oxy-5-methyl­benzene
Source: Acta Crystallogr Sect E Struct Rep Online. 2012 Jun 13;68(Pt 7):o2062. doi: 10.1107/S1600536812025767 (PMC3393326; doi:10.1107/S1600536812025767)
Supplement: Supplementary file 1 [file e-68-o2062-sup1.cif]

##############################################################################
#                                                                            #
# This CIF contains the data in a paper accepted for publication in          #
# Acta Crystallographica Section E. It conforms to the requirements of       #
# Notes for Authors for Acta Crystallographica Section E, and has been       #
# peer reviewed under the auspices of the IUCr Commission on Journals.       #
#                                                                            #
# Full details of the Crystallographic Information File format               #
# are given in the paper "The Crystallographic Information File (CIF):       #
# a New Standard Archive File for Crystallography" by S. R. Hall, F. H.      #
# Allen and I. D. Brown [Acta Cryst. (1991), A47, 655-685].                  #
#                                                                            #
# The current version of the core CIF dictionary is obtainable from          #
# ftp://ftp.iucr.org/pub/cif_core.dic.                                       #
#                                                                            #
# Software is freely available for graphical display of the structure(s)     #
# in this CIF. For information consult the CIF software page                 #
# http://www.iucr.org/resources/cif/software.                                #
#                                                                            #
# This file may be used for bona fide research purposes within the           #
# scientific community so long as proper attribution is given to the journal # 
# article from which it was obtained.                                        #
#                                                                            #
##############################################################################
data_I
_audit_creation_method     SHELXL-97
_chemical_name_systematic
;
2,4-Dibromo-1,3-dimethoxy-5-methylbenzene
;
_chemical_name_common     ?
_chemical_formula_moiety     'C9 H10 Br2 O2'
_chemical_formula_sum     'C9 H10 Br2 O2'
_chemical_formula_iupac     'C9 H10 Br2 O2'
_chemical_formula_weight     309.99
_chemical_melting_point     ?
_symmetry_cell_setting     monoclinic
_symmetry_space_group_name_H-M     'P 21/c'
_symmetry_space_group_name_Hall     '-P 2ybc'
loop_
    _symmetry_equiv_pos_as_xyz
    'x, y, z'
    '-x, y+1/2, -z+1/2'
    '-x, -y, -z'
    'x, -y-1/2, z-1/2'
_cell_length_a     8.7653(2)
_cell_length_b     16.4434(3)
_cell_length_c     13.8895(3)
_cell_angle_alpha     90.00
_cell_angle_beta     91.7150(10)
_cell_angle_gamma     90.00
_cell_volume     2001.02(7)
_cell_formula_units_Z     8
_cell_measurement_reflns_used     37343
_cell_measurement_theta_min     1.92
_cell_measurement_theta_max     28.32
_cell_measurement_temperature     446(2)
_exptl_crystal_description     block
_exptl_crystal_colour     colourless
_exptl_crystal_size_max     0.55
_exptl_crystal_size_mid     0.25
_exptl_crystal_size_min     0.10
_exptl_crystal_density_diffrn     2.058
_exptl_crystal_density_meas     ?
_exptl_crystal_density_method     'not measured'
_exptl_crystal_F_000     1200
_exptl_absorpt_coefficient_mu     8.066
_exptl_absorpt_correction_type     multi-scan
_exptl_absorpt_process_details     '(SADABS; Bruker, 2008)'
_exptl_absorpt_correction_T_min     0.0953
_exptl_absorpt_correction_T_max     0.4993
_exptl_special_details
;
Carbon-bound H-atoms were placed in calculated positions [C---H = 0.96 \%A for
Me H atoms and 0.93 \%A for aromatic H atoms; <i>U</i>~iso~(H) =
1.2<i>U</i>~eq~(C) (1.5 for Me groups)] and were included in the refinement in
the riding model approximation.
;
_diffrn_ambient_temperature     446(2)
_diffrn_radiation_type     MoK\a
_diffrn_radiation_wavelength     0.71073
_diffrn_radiation_source     'fine-focus sealed tube'
_diffrn_radiation_monochromator     graphite
_diffrn_measurement_device_type     'Bruker SMART APEXII CCD'
_diffrn_measurement_method     '\f and \w scans'
_diffrn_detector_area_resol_mean     ?
_diffrn_reflns_number     36582
_diffrn_reflns_av_R_equivalents     0.0374
_diffrn_reflns_av_sigmaI/netI     0.0251
_diffrn_reflns_theta_min     1.92
_diffrn_reflns_theta_max     28.32
_diffrn_reflns_theta_full     28.32
_diffrn_measured_fraction_theta_max     0.997
_diffrn_measured_fraction_theta_full     0.997
_diffrn_reflns_limit_h_min     -11
_diffrn_reflns_limit_h_max     11
_diffrn_reflns_limit_k_min     -21
_diffrn_reflns_limit_k_max     20
_diffrn_reflns_limit_l_min     -18
_diffrn_reflns_limit_l_max     18
_diffrn_standards_number     ?
_diffrn_standards_interval_count     ?
_diffrn_standards_interval_time     ?
_diffrn_standards_decay_%     ?
_refine_special_details
;
Refinement of <i>F</i>^2^ against ALL reflections. The weighted <i>R</i>-factor
<i>wR</i> and goodness of fit <i>S</i> are based on <i>F</i>^2^, conventional
<i>R</i>-factors <i>R</i> are based on <i>F</i>, with <i>F</i> set to zero for
negative <i>F</i>^2^. The threshold expression of <i>F</i>^2^ >
\s(<i>F</i>^2^) is used only for calculating <i>R</i>-factors(gt) <i>etc</i>.
and is not relevant to the choice of reflections for refinement.
<i>R</i>-factors based on <i>F</i>^2^ are statistically about twice as large
as those based on <i>F</i>, and <i>R</i>- factors based on ALL data will be
even larger.
>>> The Following Model ALERTS were generated - (Acta-Mode) <<< Format:
alert-number_ALERT_alert-type_alert-level text
112_ALERT_2_B ADDSYM Detects Additional (Pseudo) Symm. Elem... <i>Z</i>
Author response: No additional symmetry.
912_ALERT_4_C Missing # of FCF Reflections Above STh/<i>L</i>= 0.600 14
431_ALERT_2_G Short Inter HL..A Contact Br1.. Br1.. 3.35 A ng. 431_ALERT_2_G
Short Inter HL..A Contact Br2.. Br2.. 3.37 A ng. 431_ALERT_2_G Short Inter
HL..A Contact Br3.. Br4.. 3.54 A ng.
Noted:
;
_reflns_number_total     4979
_reflns_number_gt     4447
_reflns_threshold_expression     >2sigma(I)
_refine_ls_structure_factor_coef     Fsqd
_refine_ls_matrix_type     full
_refine_ls_R_factor_all     0.0325
_refine_ls_R_factor_gt     0.0266
_refine_ls_wR_factor_gt     0.0720
_refine_ls_wR_factor_ref     0.0763
_refine_ls_goodness_of_fit_ref     1.040
_refine_ls_restrained_S_all     1.040
_refine_ls_number_reflns     4979
_refine_ls_number_parameters     241
_refine_ls_number_restraints     0
_refine_ls_hydrogen_treatment     constr
_refine_ls_weighting_scheme     calc
_refine_ls_weighting_details
         'calc w=1/[\s^2^(Fo^2^)+(0.0416P)^2^+3.5276P] where P=(Fo^2^+2Fc^2^)/3'
_atom_sites_solution_hydrogens     geom
_atom_sites_solution_primary     direct
_atom_sites_solution_secondary     difmap
_refine_ls_shift/su_max     0.029
_refine_ls_shift/su_mean     0.000
_refine_diff_density_max     0.791
_refine_diff_density_min     -0.691
_refine_ls_extinction_method     none
_refine_ls_extinction_coef     ?
loop_
    _atom_type_symbol
    _atom_type_description
    _atom_type_scat_dispersion_real
    _atom_type_scat_dispersion_imag
    _atom_type_scat_source
    'C' 'C' 0.0033 0.0016
                         'International Tables Vol C Tables 4.2.6.8 and 6.1.1.4'
    'H' 'H' 0.0000 0.0000
                         'International Tables Vol C Tables 4.2.6.8 and 6.1.1.4'
    'O' 'O' 0.0106 0.0060
                         'International Tables Vol C Tables 4.2.6.8 and 6.1.1.4'
    'Br' 'Br' -0.2901 2.4595
                         'International Tables Vol C Tables 4.2.6.8 and 6.1.1.4'
_computing_data_collection     'APEX2 (Bruker, 2008)'
_computing_cell_refinement     'SAINT-Plus (Bruker, 2008)'
_computing_data_reduction     'SAINT-Plus and XPREP (Bruker, 2008)'
_computing_structure_solution     'SHELXS97 (Sheldrick, 2008)'
_computing_structure_refinement     'SHELXL97 (Sheldrick, 2008)'
_computing_molecular_graphics     'ORTEP3 (Farrugia, 1997)'
_computing_publication_material     'WinGX (Farrugia, 1999)'
loop_
    _atom_site_type_symbol
    _atom_site_label
    _atom_site_fract_x
    _atom_site_fract_y
    _atom_site_fract_z
    _atom_site_U_iso_or_equiv
    _atom_site_adp_type
    _atom_site_calc_flag
    _atom_site_refinement_flags
    _atom_site_occupancy
    _atom_site_symmetry_multiplicity
    _atom_site_disorder_assembly
    _atom_site_disorder_group
    C C1 0.7073(3) 0.18056(17) 0.96286(18) 0.0134(5) Uani d . 1 1 . .
    C C2 0.6244(3) 0.25269(17) 0.95874(18) 0.0139(5) Uani d . 1 1 . .
    C C3 0.7078(3) 0.32456(16) 0.95817(18) 0.0125(5) Uani d . 1 1 . .
    C C4 0.8676(3) 0.32527(16) 0.96239(18) 0.0128(5) Uani d . 1 1 . .
    C C5 0.9465(3) 0.25226(15) 0.96624(18) 0.0126(5) Uani d . 1 1 . .
    H H5 1.0526 0.2522 0.9683 0.015 Uiso calc R 1 1 . .
    C C6 0.8670(3) 0.17921(17) 0.96708(18) 0.0137(5) Uani d . 1 1 . .
    C C7 0.4523(3) 0.25224(18) 0.9553(2) 0.0194(6) Uani d . 1 1 . .
    H H7A 0.4161 0.2323 0.8938 0.029 Uiso calc R 1 1 . .
    H H7B 0.4153 0.3065 0.9647 0.029 Uiso calc R 1 1 . .
    H H7C 0.4160 0.2176 1.0053 0.029 Uiso calc R 1 1 . .
    C C8 1.1004(3) 0.4005(2) 0.9614(2) 0.0225(6) Uani d . 1 1 . .
    H H8A 1.1412 0.3740 1.0181 0.034 Uiso calc R 1 1 . .
    H H8B 1.1352 0.4558 0.9602 0.034 Uiso calc R 1 1 . .
    H H8C 1.1342 0.3725 0.9052 0.034 Uiso calc R 1 1 . .
    C C9 1.0984(3) 0.10374(19) 0.9875(2) 0.0219(6) Uani d . 1 1 . .
    H H9A 1.1471 0.1228 0.9308 0.033 Uiso calc R 1 1 . .
    H H9B 1.1310 0.0491 1.0014 0.033 Uiso calc R 1 1 . .
    H H9C 1.1259 0.1384 1.0409 0.033 Uiso calc R 1 1 . .
    C C10 0.8338(3) 0.23502(18) 0.71339(18) 0.0139(5) Uani d . 1 1 . .
    C C11 0.7952(3) 0.31760(18) 0.71368(18) 0.0138(5) Uani d . 1 1 . .
    C C12 0.6418(3) 0.33975(17) 0.71153(18) 0.0131(5) Uani d . 1 1 . .
    H H12 0.6145 0.3944 0.7121 0.016 Uiso calc R 1 1 . .
    C C13 0.5294(3) 0.28001(17) 0.70859(18) 0.0125(5) Uani d . 1 1 . .
    C C14 0.5708(3) 0.19796(17) 0.70738(18) 0.0129(5) Uani d . 1 1 . .
    C C15 0.7239(3) 0.17377(17) 0.70967(18) 0.0134(5) Uani d . 1 1 . .
    C C16 0.7691(3) 0.08609(18) 0.7087(2) 0.0186(6) Uani d . 1 1 . .
    H H16A 0.8527 0.0788 0.6664 0.028 Uiso calc R 1 1 . .
    H H16B 0.6840 0.0538 0.6864 0.028 Uiso calc R 1 1 . .
    H H16C 0.7997 0.0694 0.7726 0.028 Uiso calc R 1 1 . .
    C C17 0.3326(3) 0.38005(18) 0.7161(2) 0.0190(6) Uani d . 1 1 . .
    H H17A 0.3769 0.4020 0.7746 0.028 Uiso calc R 1 1 . .
    H H17B 0.2234 0.3834 0.7180 0.028 Uiso calc R 1 1 . .
    H H17C 0.3676 0.4106 0.6622 0.028 Uiso calc R 1 1 . .
    C C18 0.8728(4) 0.45640(19) 0.7160(2) 0.0241(6) Uani d . 1 1 . .
    H H18A 0.8046 0.4679 0.6624 0.036 Uiso calc R 1 1 . .
    H H18B 0.9638 0.4885 0.7109 0.036 Uiso calc R 1 1 . .
    H H18C 0.8238 0.4695 0.7750 0.036 Uiso calc R 1 1 . .
    O O1 0.9371(2) 0.39911(12) 0.96234(15) 0.0170(4) Uani d . 1 1 . .
    O O2 0.9358(2) 0.10511(12) 0.97172(15) 0.0180(4) Uani d . 1 1 . .
    O O3 0.3772(2) 0.29668(12) 0.70659(14) 0.0162(4) Uani d . 1 1 . .
    O O4 0.9121(2) 0.37173(12) 0.71589(15) 0.0189(4) Uani d . 1 1 . .
    Br Br1 0.60437(3) 0.078949(17) 0.96307(2) 0.01967(8) Uani d . 1 1 . .
    Br Br2 0.60863(3) 0.427111(17) 0.95128(2) 0.01804(8) Uani d . 1 1 . .
    Br Br3 1.04452(3) 0.208463(18) 0.718591(18) 0.01701(8) Uani d . 1 1 . .
    Br Br4 0.41110(3) 0.120197(17) 0.70330(2) 0.01769(8) Uani d . 1 1 . .
loop_
    _atom_site_aniso_label
    _atom_site_aniso_U_11
    _atom_site_aniso_U_22
    _atom_site_aniso_U_33
    _atom_site_aniso_U_12
    _atom_site_aniso_U_13
    _atom_site_aniso_U_23
    C1 0.0170(13) 0.0102(12) 0.0129(11) -0.0039(10) 0.0000(9) 0.0017(9)
    C2 0.0138(12) 0.0178(14) 0.0103(11) -0.0007(10) 0.0013(9) -0.0017(10)
    C3 0.0153(12) 0.0088(12) 0.0134(11) 0.0039(9) 0.0009(9) -0.0014(9)
    C4 0.0161(12) 0.0104(12) 0.0121(11) -0.0012(10) 0.0013(9) -0.0015(9)
    C5 0.0123(12) 0.0122(13) 0.0134(11) 0.0019(9) 0.0007(9) 0.0004(9)
    C6 0.0168(12) 0.0121(13) 0.0123(11) 0.0020(10) 0.0000(9) 0.0005(10)
    C7 0.0144(13) 0.0213(16) 0.0224(14) 0.0007(11) 0.0020(10) -0.0010(11)
    C8 0.0170(14) 0.0199(15) 0.0308(16) -0.0039(11) 0.0042(12) -0.0013(12)
    C9 0.0206(14) 0.0145(14) 0.0302(15) 0.0060(11) -0.0040(11) -0.0006(12)
    C10 0.0070(11) 0.0224(14) 0.0122(11) 0.0004(10) 0.0005(9) -0.0001(10)
    C11 0.0098(11) 0.0187(14) 0.0129(11) -0.0046(10) 0.0001(9) 0.0003(10)
    C12 0.0126(12) 0.0126(13) 0.0141(11) 0.0012(10) -0.0001(9) 0.0014(10)
    C13 0.0099(11) 0.0166(13) 0.0111(11) 0.0013(10) 0.0010(9) -0.0016(10)
    C14 0.0097(11) 0.0147(13) 0.0141(11) -0.0028(10) 0.0003(9) -0.0008(10)
    C15 0.0130(12) 0.0158(13) 0.0113(11) 0.0014(10) 0.0002(9) -0.0016(10)
    C16 0.0147(13) 0.0153(14) 0.0259(14) 0.0041(10) 0.0019(10) 0.0023(11)
    C17 0.0132(12) 0.0210(15) 0.0226(13) 0.0035(11) -0.0014(10) -0.0012(11)
    C18 0.0200(14) 0.0161(15) 0.0362(17) -0.0078(12) -0.0010(12) 0.0002(13)
    O1 0.0148(9) 0.0095(9) 0.0269(10) -0.0020(7) 0.0015(8) 0.0001(8)
    O2 0.0180(10) 0.0090(9) 0.0268(10) 0.0020(8) -0.0022(8) 0.0012(8)
    O3 0.0084(8) 0.0163(10) 0.0239(10) 0.0015(7) 0.0012(7) -0.0024(8)
    O4 0.0127(9) 0.0163(11) 0.0277(10) -0.0044(8) 0.0015(8) -0.0017(8)
    Br1 0.02245(15) 0.01443(15) 0.02218(14) -0.00754(10) 0.00115(11)
                                                                    -0.00034(10)
    Br2 0.01823(14) 0.01405(14) 0.02181(14) 0.00654(10) -0.00010(10)
                                                                    -0.00210(10)
    Br3 0.00848(12) 0.02530(16) 0.01724(13) 0.00245(10) 0.00042(9) -0.00052(10)
    Br4 0.01199(13) 0.01491(14) 0.02615(15) -0.00285(10) 0.00015(10)
                                                                    -0.00184(10)
_geom_special_details
;
All e.s.d.'s (except the e.s.d. in the dihedral angle between two l.s. planes)
are estimated using the full covariance matrix. The cell e.s.d.'s are taken
into account individually in the estimation of e.s.d.'s in distances, angles
and torsion angles; correlations between e.s.d.'s in cell parameters are only
used when they are defined by crystal symmetry. An approximate (isotropic)
treatment of cell e.s.d.'s is used for estimating e.s.d.'s involving l.s.
planes.
;
loop_
    _geom_bond_atom_site_label_1
    _geom_bond_atom_site_label_2
    _geom_bond_site_symmetry_2
    _geom_bond_distance
    _geom_bond_publ_flag
    C1 C2 . 1.391(4) ?
    C1 C6 . 1.400(4) ?
    C1 Br1 . 1.899(3) ?
    C2 C3 . 1.390(4) ?
    C2 C7 . 1.508(4) ?
    C3 C4 . 1.400(4) ?
    C3 Br2 . 1.898(3) ?
    C4 O1 . 1.359(3) ?
    C4 C5 . 1.386(4) ?
    C5 C6 . 1.389(4) ?
    C5 H5 . 0.9300 ?
    C6 O2 . 1.360(3) ?
    C7 H7A . 0.9600 ?
    C7 H7B . 0.9600 ?
    C7 H7C . 0.9600 ?
    C8 O1 . 1.431(3) ?
    C8 H8A . 0.9600 ?
    C8 H8B . 0.9600 ?
    C8 H8C . 0.9600 ?
    C9 O2 . 1.436(3) ?
    C9 H9A . 0.9600 ?
    C9 H9B . 0.9600 ?
    C9 H9C . 0.9600 ?
    C10 C15 . 1.394(4) ?
    C10 C11 . 1.399(4) ?
    C10 Br3 . 1.897(3) ?
    C11 O4 . 1.357(3) ?
    C11 C12 . 1.392(4) ?
    C12 C13 . 1.391(4) ?
    C12 H12 . 0.9300 ?
    C13 O3 . 1.361(3) ?
    C13 C14 . 1.397(4) ?
    C14 C15 . 1.400(4) ?
    C14 Br4 . 1.895(3) ?
    C15 C16 . 1.495(4) ?
    C16 H16A . 0.9600 ?
    C16 H16B . 0.9600 ?
    C16 H16C . 0.9600 ?
    C17 O3 . 1.433(4) ?
    C17 H17A . 0.9600 ?
    C17 H17B . 0.9600 ?
    C17 H17C . 0.9600 ?
    C18 O4 . 1.434(4) ?
    C18 H18A . 0.9600 ?
    C18 H18B . 0.9600 ?
    C18 H18C . 0.9600 ?
loop_
    _geom_angle_atom_site_label_1
    _geom_angle_atom_site_label_2
    _geom_angle_atom_site_label_3
    _geom_angle_site_symmetry_1
    _geom_angle_site_symmetry_3
    _geom_angle
    _geom_angle_publ_flag
    C2 C1 C6 . . 122.4(2) ?
    C2 C1 Br1 . . 120.2(2) ?
    C6 C1 Br1 . . 117.4(2) ?
    C3 C2 C1 . . 116.8(2) ?
    C3 C2 C7 . . 122.0(2) ?
    C1 C2 C7 . . 121.2(2) ?
    C2 C3 C4 . . 122.2(2) ?
    C2 C3 Br2 . . 121.0(2) ?
    C4 C3 Br2 . . 116.8(2) ?
    O1 C4 C5 . . 123.4(2) ?
    O1 C4 C3 . . 117.1(2) ?
    C5 C4 C3 . . 119.5(2) ?
    C4 C5 C6 . . 120.0(3) ?
    C4 C5 H5 . . 120.0 ?
    C6 C5 H5 . . 120.0 ?
    O2 C6 C5 . . 123.6(2) ?
    O2 C6 C1 . . 117.2(2) ?
    C5 C6 C1 . . 119.2(2) ?
    C2 C7 H7A . . 109.5 ?
    C2 C7 H7B . . 109.5 ?
    H7A C7 H7B . . 109.5 ?
    C2 C7 H7C . . 109.5 ?
    H7A C7 H7C . . 109.5 ?
    H7B C7 H7C . . 109.5 ?
    O1 C8 H8A . . 109.5 ?
    O1 C8 H8B . . 109.5 ?
    H8A C8 H8B . . 109.5 ?
    O1 C8 H8C . . 109.5 ?
    H8A C8 H8C . . 109.5 ?
    H8B C8 H8C . . 109.5 ?
    O2 C9 H9A . . 109.5 ?
    O2 C9 H9B . . 109.5 ?
    H9A C9 H9B . . 109.5 ?
    O2 C9 H9C . . 109.5 ?
    H9A C9 H9C . . 109.5 ?
    H9B C9 H9C . . 109.5 ?
    C15 C10 C11 . . 122.3(2) ?
    C15 C10 Br3 . . 120.4(2) ?
    C11 C10 Br3 . . 117.3(2) ?
    O4 C11 C12 . . 123.8(3) ?
    O4 C11 C10 . . 117.0(2) ?
    C12 C11 C10 . . 119.2(2) ?
    C13 C12 C11 . . 119.9(3) ?
    C13 C12 H12 . . 120.0 ?
    C11 C12 H12 . . 120.0 ?
    O3 C13 C12 . . 123.4(2) ?
    O3 C13 C14 . . 116.7(2) ?
    C12 C13 C14 . . 119.9(2) ?
    C13 C14 C15 . . 121.5(2) ?
    C13 C14 Br4 . . 117.40(19) ?
    C15 C14 Br4 . . 121.1(2) ?
    C10 C15 C14 . . 117.2(3) ?
    C10 C15 C16 . . 120.9(2) ?
    C14 C15 C16 . . 121.9(2) ?
    C15 C16 H16A . . 109.5 ?
    C15 C16 H16B . . 109.5 ?
    H16A C16 H16B . . 109.5 ?
    C15 C16 H16C . . 109.5 ?
    H16A C16 H16C . . 109.5 ?
    H16B C16 H16C . . 109.5 ?
    O3 C17 H17A . . 109.5 ?
    O3 C17 H17B . . 109.5 ?
    H17A C17 H17B . . 109.5 ?
    O3 C17 H17C . . 109.5 ?
    H17A C17 H17C . . 109.5 ?
    H17B C17 H17C . . 109.5 ?
    O4 C18 H18A . . 109.5 ?
    O4 C18 H18B . . 109.5 ?
    H18A C18 H18B . . 109.5 ?
    O4 C18 H18C . . 109.5 ?
    H18A C18 H18C . . 109.5 ?
    H18B C18 H18C . . 109.5 ?
    C4 O1 C8 . . 117.5(2) ?
    C6 O2 C9 . . 117.2(2) ?
    C13 O3 C17 . . 117.4(2) ?
    C11 O4 C18 . . 117.1(2) ?
loop_
    _geom_torsion_atom_site_label_1
    _geom_torsion_atom_site_label_2
    _geom_torsion_atom_site_label_3
    _geom_torsion_atom_site_label_4
    _geom_torsion_site_symmetry_1
    _geom_torsion_site_symmetry_2
    _geom_torsion_site_symmetry_3
    _geom_torsion_site_symmetry_4
    _geom_torsion
    _geom_torsion_publ_flag
    C6 C1 C2 C3 . . . . 0.5(4) ?
    Br1 C1 C2 C3 . . . . -179.56(18) ?
    C6 C1 C2 C7 . . . . -179.3(2) ?
    Br1 C1 C2 C7 . . . . 0.6(3) ?
    C1 C2 C3 C4 . . . . -0.6(4) ?
    C7 C2 C3 C4 . . . . 179.3(2) ?
    C1 C2 C3 Br2 . . . . 179.30(18) ?
    C7 C2 C3 Br2 . . . . -0.9(3) ?
    C2 C3 C4 O1 . . . . -179.4(2) ?
    Br2 C3 C4 O1 . . . . 0.8(3) ?
    C2 C3 C4 C5 . . . . 0.7(4) ?
    Br2 C3 C4 C5 . . . . -179.16(19) ?
    O1 C4 C5 C6 . . . . 179.3(2) ?
    C3 C4 C5 C6 . . . . -0.8(4) ?
    C4 C5 C6 O2 . . . . -179.3(2) ?
    C4 C5 C6 C1 . . . . 0.7(4) ?
    C2 C1 C6 O2 . . . . 179.4(2) ?
    Br1 C1 C6 O2 . . . . -0.5(3) ?
    C2 C1 C6 C5 . . . . -0.6(4) ?
    Br1 C1 C6 C5 . . . . 179.45(19) ?
    C15 C10 C11 O4 . . . . -179.0(2) ?
    Br3 C10 C11 O4 . . . . 1.2(3) ?
    C15 C10 C11 C12 . . . . 0.9(4) ?
    Br3 C10 C11 C12 . . . . -178.96(19) ?
    O4 C11 C12 C13 . . . . 179.5(2) ?
    C10 C11 C12 C13 . . . . -0.4(4) ?
    C11 C12 C13 O3 . . . . 179.8(2) ?
    C11 C12 C13 C14 . . . . -0.3(4) ?
    O3 C13 C14 C15 . . . . -179.7(2) ?
    C12 C13 C14 C15 . . . . 0.4(4) ?
    O3 C13 C14 Br4 . . . . -0.1(3) ?
    C12 C13 C14 Br4 . . . . -179.97(19) ?
    C11 C10 C15 C14 . . . . -0.8(4) ?
    Br3 C10 C15 C14 . . . . 179.08(18) ?
    C11 C10 C15 C16 . . . . 179.5(2) ?
    Br3 C10 C15 C16 . . . . -0.6(3) ?
    C13 C14 C15 C10 . . . . 0.1(4) ?
    Br4 C14 C15 C10 . . . . -179.50(18) ?
    C13 C14 C15 C16 . . . . 179.8(2) ?
    Br4 C14 C15 C16 . . . . 0.2(3) ?
    C5 C4 O1 C8 . . . . 3.2(4) ?
    C3 C4 O1 C8 . . . . -176.7(2) ?
    C5 C6 O2 C9 . . . . 7.2(4) ?
    C1 C6 O2 C9 . . . . -172.8(2) ?
    C12 C13 O3 C17 . . . . -5.3(4) ?
    C14 C13 O3 C17 . . . . 174.8(2) ?
    C12 C11 O4 C18 . . . . 0.0(4) ?
    C10 C11 O4 C18 . . . . 179.9(2) ?
_iucr_refine_instructions_details
;
TITL 12bo_nk_sp1_0m in P2(1)/c
CELL  0.71073   8.7653  16.4434  13.8895   90.000   91.715   90.000
ZERR     8.00   0.0002   0.0003   0.0003    0.000    0.001    0.000
LATT   1
SYMM  - X, 1/2 + Y, 1/2 - Z
SFAC  C    H    O    BR
UNIT  72   80   16   16
MERG   2
FMAP   2
PLAN   20
SIZE     0.10   0.25   0.55
ACTA
BOND
BOND   $H
CONF
L.S.   4
TEMP   173.00
WGHT    0.041600    3.527600
FVAR       0.07049
C1    1    0.707260    0.180558    0.962860    11.00000    0.01698    0.01015 =
         0.01294    0.00165    0.00003   -0.00386
C2    1    0.624391    0.252687    0.958739    11.00000    0.01381    0.01776 =
         0.01025   -0.00174    0.00127   -0.00073
C3    1    0.707848    0.324560    0.958175    11.00000    0.01529    0.00877 =
         0.01343   -0.00136    0.00088    0.00394
C4    1    0.867602    0.325274    0.962385    11.00000    0.01611    0.01036 =
         0.01210   -0.00148    0.00132   -0.00123
C5    1    0.946479    0.252262    0.966243    11.00000    0.01229    0.01219 =
         0.01342    0.00044    0.00068    0.00187
AFIX  43
H5    2    1.052626    0.252170    0.968271    11.00000   -1.20000
AFIX   0
C6    1    0.866965    0.179211    0.967080    11.00000    0.01679    0.01209 =
         0.01230    0.00050   -0.00001    0.00201
C7    1    0.452316    0.252244    0.955329    11.00000    0.01443    0.02131 =
         0.02243   -0.00103    0.00196    0.00069
AFIX 137
H7A   2    0.416115    0.232320    0.893822    11.00000   -1.50000
H7B   2    0.415275    0.306532    0.964658    11.00000   -1.50000
H7C   2    0.415987    0.217597    1.005334    11.00000   -1.50000
AFIX   0
C8    1    1.100375    0.400460    0.961367    11.00000    0.01698    0.01985 =
         0.03077   -0.00128    0.00421   -0.00395
AFIX 137
H8A   2    1.141199    0.373979    1.018095    11.00000   -1.50000
H8B   2    1.135201    0.455793    0.960158    11.00000   -1.50000
H8C   2    1.134200    0.372516    0.905195    11.00000   -1.50000
AFIX   0
C9    1    1.098447    0.103742    0.987506    11.00000    0.02062    0.01453 =
         0.03021   -0.00057   -0.00398    0.00605
AFIX 137
H9A   2    1.147138    0.122825    0.930777    11.00000   -1.50000
H9B   2    1.131042    0.049136    1.001363    11.00000   -1.50000
H9C   2    1.125890    0.138352    1.040927    11.00000   -1.50000
AFIX   0
C10   1    0.833808    0.235022    0.713388    11.00000    0.00702    0.02240 =
         0.01218   -0.00015    0.00055    0.00038
C11   1    0.795185    0.317598    0.713682    11.00000    0.00985    0.01865 =
         0.01287    0.00030    0.00009   -0.00460
C12   1    0.641808    0.339747    0.711527    11.00000    0.01264    0.01257 =
         0.01410    0.00144   -0.00014    0.00116
AFIX  43
H12   2    0.614548    0.394400    0.712051    11.00000   -1.20000
AFIX   0
C13   1    0.529410    0.280007    0.708589    11.00000    0.00993    0.01661 =
         0.01109   -0.00161    0.00097    0.00134
C14   1    0.570762    0.197957    0.707385    11.00000    0.00974    0.01475 =
         0.01411   -0.00076    0.00033   -0.00275
C15   1    0.723917    0.173772    0.709667    11.00000    0.01298    0.01584 =
         0.01125   -0.00160    0.00024    0.00135
C16   1    0.769120    0.086092    0.708685    11.00000    0.01471    0.01528 =
         0.02595    0.00233    0.00194    0.00408
AFIX 137
H16A  2    0.852680    0.078793    0.666397    11.00000   -1.50000
H16B  2    0.683986    0.053756    0.686392    11.00000   -1.50000
H16C  2    0.799712    0.069438    0.772635    11.00000   -1.50000
AFIX   0
C17   1    0.332596    0.380050    0.716118    11.00000    0.01316    0.02101 =
         0.02260   -0.00125   -0.00142    0.00353
AFIX 137
H17A  2    0.376875    0.402003    0.774587    11.00000   -1.50000
H17B  2    0.223389    0.383450    0.717995    11.00000   -1.50000
H17C  2    0.367635    0.410558    0.662151    11.00000   -1.50000
AFIX   0
C18   1    0.872839    0.456398    0.716047    11.00000    0.02002    0.01610 =
         0.03617    0.00017   -0.00101   -0.00776
AFIX 137
H18A  2    0.804644    0.467868    0.662392    11.00000   -1.50000
H18B  2    0.963762    0.488459    0.710902    11.00000   -1.50000
H18C  2    0.823845    0.469545    0.774953    11.00000   -1.50000
AFIX   0
O1    3    0.937145    0.399108    0.962340    11.00000    0.01476    0.00951 =
         0.02688    0.00010    0.00151   -0.00203
O2    3    0.935756    0.105105    0.971723    11.00000    0.01804    0.00901 =
         0.02680    0.00121   -0.00216    0.00197
O3    3    0.377209    0.296677    0.706594    11.00000    0.00837    0.01628 =
         0.02393   -0.00245    0.00119    0.00153
O4    3    0.912079    0.371729    0.715891    11.00000    0.01273    0.01628 =
         0.02771   -0.00173    0.00151   -0.00441
BR1   4    0.604374    0.078949    0.963065    11.00000    0.02245    0.01443 =
         0.02218   -0.00034    0.00115   -0.00754
BR2   4    0.608627    0.427111    0.951278    11.00000    0.01823    0.01405 =
         0.02181   -0.00210   -0.00010    0.00654
BR3   4    1.044523    0.208463    0.718591    11.00000    0.00848    0.02530 =
         0.01724   -0.00052    0.00042    0.00245
BR4   4    0.411102    0.120197    0.703300    11.00000    0.01199    0.01491 =
         0.02615   -0.00184    0.00015   -0.00285
HKLF    4
REM  12bo_nk_sp1_0m in P2(1)/c
REM R1 =  0.0266 for   4447 Fo > 4sig(Fo)  and  0.0325 for all   4979 data
REM    241 parameters refined using      0 restraints
END
WGHT      0.0416      3.5279
REM Highest difference peak  0.791,  deepest hole -0.691,  1-sigma level  0.162
Q1    1   0.5916  0.4270  0.8224  11.00000  0.05    0.79
Q2    1   0.4155  0.1166  0.5754  11.00000  0.05    0.69
Q3    1   1.0578  0.2088  0.8448  11.00000  0.05    0.66
Q4    1   0.4285  0.0531  0.5998  11.00000  0.05    0.65
Q5    1   0.5761  0.5376  0.9315  11.00000  0.05    0.65
Q6    1   0.6171  0.0735  0.5895  11.00000  0.05    0.61
Q7    1   1.0423  0.2801  0.8268  11.00000  0.05    0.59
Q8    1   0.6204  0.4205  0.5924  11.00000  0.05    0.55
Q9    1   0.6021 -0.0004  0.5821  11.00000  0.05    0.55
Q10   1   0.6081  0.0812  0.8355  11.00000  0.05    0.54
Q11   1   0.4356  0.1918  0.8050  11.00000  0.05    0.53
Q12   1   0.6197 -0.0010  1.0663  11.00000  0.05    0.53
Q13   1   1.0461  0.3664  1.1212  11.00000  0.05    0.53
Q14   1   1.0448  0.2906  1.0731  11.00000  0.05    0.52
Q15   1   1.1876  0.3035  0.8391  11.00000  0.05    0.51
Q16   1   0.5747  0.0115  0.8988  11.00000  0.05    0.49
Q17   1   0.5837  0.3521  0.8263  11.00000  0.05    0.49
Q18   1   1.1474  0.2415  1.0591  11.00000  0.05    0.49
Q19   1   0.6285  0.4984  0.8343  11.00000  0.05    0.47
Q20   1   0.4247  0.1216  0.8266  11.00000  0.05    0.47
;
data_New_Global_Publ_Block
_journal_date_recd_electronic     2012-05-23
_journal_date_accepted     2012-06-06
_journal_name_full     'Acta Crystallographica, Section E'
_journal_year     2012
_journal_volume     68
_journal_issue      7
_journal_page_first     o2062
_journal_page_last     o2062
_journal_paper_category     QO
_journal_paper_doi     10.1107/S1600536812025767
_journal_coeditor_code     FJ2564
_publ_contact_author_name     'Neil Koorbanally'
_publ_contact_author_address
;
School of Chemistry, University of KwaZulu-Natal, Durban 4000, South Africa
;
_publ_contact_author_email     'Koorbanally@ukzn.ac.za'
_publ_contact_author_fax     '+27 31 260 3189'
_publ_contact_author_phone     '+27 31 260 3091'
_publ_section_title
;
2,4-Dibromo-1,3-dimethoxy-5-methylbenzene
;
_publ_section_title_footnote     .
loop_
    _publ_author_name
    _publ_author_footnote
    _publ_author_address
    'Pawar, Sunayna' .
;
School of Chemistry and Physics, University of KwaZulu-Natal, Westville Campus,
Private Bag X54001, Durban 4000, South Africa
;
    'Shaikh, Mahidansha' .
;
School of Chemistry and Physics, University of KwaZulu-Natal, Westville Campus,
Private Bag X54001, Durban 4000, South Africa
;
    'Koorbanally, Neil' .
;
School of Chemistry and Physics, University of KwaZulu-Natal, Westville Campus,
Private Bag X54001, Durban 4000, South Africa
;
    'Omondi, Bernard' .
;
School of Chemistry and Physics, University of KwaZulu-Natal, Westville Campus,
Private Bag X54001, Durban 4000, South Africa
;
    'Ramjugernath, Deresh' .
;
School of Engineering, University of KwaZulu-Natal, Howard College Campus,
Private Bag X54001, Durban, 4000, South Africa
;
_publ_section_synopsis     .
