# Supplementary material for: 2,4-Dibromo-1,3-dimeth­oxy-5-methyl­benzene
Source: Acta Crystallogr Sect E Struct Rep Online. 2012 Jun 13;68(Pt 7):o2062. doi: 10.1107/S1600536812025767 (PMC3393326; doi:10.1107/S1600536812025767)
Supplement: Supplementary file 2 [file e-68-o2062-Isup2.hkl]

#
# h,k,l, Fc-squared, Fo-squared, sigma(Fo-squared) and status flag
#
data_I
_shelx_title ' 12bo_nk_sp1_0m in P2(1)/c'
_shelx_refln_list_code          4
_shelx_F_calc_maximum      513.70
_exptl_crystal_F_000      1200.00
_reflns_d_resolution_high  0.7491
 
loop_
 _symmetry_equiv_pos_as_xyz
 'x, y, z'
 '-x, y+1/2, -z+1/2'
 '-x, -y, -z'
 'x, -y-1/2, z-1/2'
 
_cell_length_a     8.7653
_cell_length_b    16.4434
_cell_length_c    13.8895
_cell_angle_alpha  90.000
_cell_angle_beta   91.715
_cell_angle_gamma  90.000
 
_shelx_F_squared_multiplier     1.000
 
loop_
 _refln_index_h
 _refln_index_k
 _refln_index_l
 _refln_F_squared_calc
 _refln_F_squared_meas
 _refln_F_squared_sigma
 _refln_observed_status
   1   0   0    15011.40    13875.04   1067.59 o
   2   0   0    50271.18    47714.32   3322.52 o
   3   0   0    30406.24    31722.05   1204.57 o
   4   0   0    77157.77    79645.88   4270.37 o
   5   0   0    48412.23    47897.81   2575.91 o
   7   0   0       62.27      120.75     52.32 o
   8   0   0        8.29       96.60     64.40 o
   9   0   0    26673.77    27071.19   1461.02 o
  10   0   0     2552.98     2753.00    205.27 o
  11   0   0    11657.79    10842.96    623.85 o
   1   1   0    19423.68    19409.34    228.33 o
   2   1   0      889.93      891.02     13.20 o
   3   1   0     3327.07     3429.76     58.97 o
   4   1   0     2215.69     2241.62     68.41 o
   5   1   0     8903.69     8573.58    238.08 o
   6   1   0     2070.95     2313.06     79.01 o
   7   1   0     5949.26     6062.22    182.10 o
   8   1   0     1269.42     1516.15     89.62 o
   9   1   0      138.51      192.40     56.09 o
  10   1   0     4050.21     4223.61    193.51 o
  11   1   0      608.01      636.43     56.58 o
   0   2   0    15680.51    10154.36    167.71 o
   1   2   0    17979.18    17978.64    229.56 o
   2   2   0     4419.65     4325.68     50.75 o
   3   2   0      280.31      313.55     12.18 o
   4   2   0    16635.94    16933.63    269.35 o
   5   2   0     4795.12     4745.17     91.43 o
   6   2   0     3188.75     3302.41     74.27 o
   7   2   0      237.25      452.60     39.42 o
   8   2   0     6101.98     6389.83    162.19 o
   9   2   0       48.02       41.35     16.53 o
  10   2   0     8493.65     8661.76    286.98 o
  11   2   0      107.24      117.56     47.44 o
   1   3   0    11730.38    11679.13    207.33 o
   2   3   0     7753.18     7767.43     91.07 o
   3   3   0    31400.03    31338.45    389.71 o
   4   3   0     2892.80     3240.36     47.39 o
   5   3   0     2008.33     2231.12     35.84 o
   6   3   0    31050.92    31705.52    495.50 o
   7   3   0     2363.83     2584.98     51.60 o
   8   3   0     4758.39     4828.19    129.74 o
   9   3   0     1552.60     1572.46     56.25 o
  10   3   0     1828.40     1871.38     58.35 o
  11   3   0     2923.46     2959.40    152.63 o
   0   4   0    43882.15    35119.45    532.80 o
   1   4   0    14953.68    14113.93    258.02 o
   2   4   0        6.96       16.98      3.87 o
   3   4   0      903.89      955.95     15.63 o
   4   4   0    22280.84    21929.12    380.06 o
   5   4   0     5326.25     5291.73     73.95 o
   6   4   0    18046.00    18267.39    253.94 o
   7   4   0     2172.58     2228.79     43.45 o
   8   4   0      250.80      300.58     28.55 o
   9   4   0       44.63       70.96     14.17 o
  10   4   0     9567.19     9690.85    292.91 o
  11   4   0     1103.55     1021.47     97.54 o
   1   5   0    11448.54    10806.57    205.66 o
   2   5   0    39810.15    37939.07    585.27 o
   3   5   0    24728.12    25061.52    285.47 o
   4   5   0    16948.30    17716.07    208.39 o
   5   5   0     2433.21     2476.94     41.24 o
   6   5   0     7871.33     8024.14    118.67 o
   7   5   0    14138.20    13901.85    186.81 o
   8   5   0     6067.84     6160.63    106.26 o
   9   5   0     1305.93     1335.88     52.16 o
  10   5   0       85.24      100.41     17.37 o
  11   5   0     1123.48     1147.24     57.23 o
   0   6   0    72605.22    68755.60   1044.60 o
   1   6   0    19553.31    18875.28    218.55 o
   2   6   0    16651.94    17769.51    327.71 o
   3   6   0     4155.46     3871.91     52.21 o
   4   6   0    24443.72    25099.68    285.41 o
   5   6   0    25604.46    25087.27    344.62 o
   6   6   0    14719.93    14646.88    210.27 o
   7   6   0      644.58      565.07     28.87 o
   8   6   0     1163.24     1184.20     30.34 o
   9   6   0     6885.50     6824.68    200.99 o
  10   6   0     2881.56     2900.99     83.54 o
  11   6   0     1193.19     1126.19     58.59 o
   1   7   0     6226.59     7028.97    141.55 o
   2   7   0     3930.64     4076.09     82.21 o
   3   7   0       70.74      123.97     15.83 o
   4   7   0     5016.30     4950.31     58.07 o
   5   7   0      884.00      995.39     27.24 o
   6   7   0     7629.95     7279.12    122.93 o
   7   7   0     1343.75     1379.51     38.37 o
   8   7   0       94.45      102.21     10.53 o
   9   7   0     1244.66     1328.30     71.48 o
  10   7   0     1640.09     1831.05    100.02 o
  11   7   0       38.45       51.45     24.92 o
   0   8   0     9112.25    10723.81    179.15 o
   1   8   0      875.04     1160.57     25.07 o
   2   8   0     1242.71     1565.02     34.98 o
   3   8   0     4877.95     4534.61    112.96 o
   4   8   0     1192.16     1267.78     23.49 o
   5   8   0     3003.52     3127.39     49.02 o
   6   8   0      169.36      145.70     13.23 o
   7   8   0      516.42      530.67     22.90 o
   8   8   0     4524.94     4665.18    112.35 o
   9   8   0     4115.58     4237.49    118.20 o
  10   8   0       70.86      125.41     39.38 o
   1   9   0    14585.40    17096.65    224.10 o
   2   9   0    47669.70    49089.33    801.10 o
   3   9   0     9974.18     9860.03    172.15 o
   4   9   0    23850.27    23724.28    405.44 o
   5   9   0      783.64      872.09     36.58 o
   6   9   0      341.77      325.74     18.85 o
   7   9   0    18693.81    18835.88    346.04 o
   8   9   0     4481.46     4592.97    120.82 o
   9   9   0     5186.45     5113.47    140.10 o
  10   9   0       11.48       41.19     41.47 o
   0  10   0    20090.11    23783.19    456.60 o
   1  10   0     2391.96     2785.72     48.88 o
   2  10   0     7593.27     8719.94    140.46 o
   3  10   0     2132.60     2384.41     47.34 o
   4  10   0      115.92       83.94     13.42 o
   5  10   0      989.96     1071.24     33.27 o
   6  10   0     4118.58     4165.45     94.13 o
   7  10   0        5.39        3.34     25.41 o
   8  10   0     2548.13     2692.71    129.04 o
   9  10   0      771.13      719.92     64.92 o
  10  10   0       21.13       15.21     45.65 o
   1  11   0    31080.30    35378.86    427.91 o
   2  11   0    30014.06    34058.19    456.04 o
   3  11   0    44405.49    48511.27   1127.34 o
   4  11   0      733.48      798.61     32.96 o
   5  11   0      105.65      104.64     16.45 o
   6  11   0    22994.92    23514.04    694.01 o
   7  11   0     7485.97     7721.93    259.23 o
   8  11   0    17793.75    18395.82    620.70 o
   9  11   0       39.90       -1.62     44.31 o
  10  11   0        7.29       60.54     68.64 o
   0  12   0      124.74      162.25     49.43 o
   1  12   0     9139.77    10850.44    135.74 o
   2  12   0     5238.10     6088.65     92.78 o
   3  12   0        1.27      -18.54     18.54 o
   4  12   0     3738.95     3768.37    139.26 o
   5  12   0     1050.68     1120.53     52.65 o
   6  12   0       59.45       44.41     26.64 o
   7  12   0        1.60       -0.76     27.54 o
   8  12   0     4783.62     5079.24    178.46 o
   9  12   0      419.84      444.44     52.72 o
   1  13   0     4511.84     5393.98     71.18 o
   2  13   0      263.00      237.92     17.77 o
   3  13   0     2564.92     2805.92     83.14 o
   4  13   0     2124.42     2117.15     76.67 o
   5  13   0     3984.74     4294.24    168.07 o
   6  13   0     3408.24     3593.45    107.99 o
   7  13   0     1190.67     1381.63     61.67 o
   8  13   0     5932.81     6570.93    182.52 o
   9  13   0        3.08        7.02     47.94 o
   0  14   0     4180.48     5089.30     96.75 o
   1  14   0     3222.50     3826.16     54.76 o
   2  14   0     2977.75     3230.53    101.83 o
   3  14   0     5587.66     6074.66    202.12 o
   4  14   0     2205.12     2382.33    148.76 o
   5  14   0    10238.50    11044.69    306.74 o
   6  14   0      495.06      576.88     54.32 o
   7  14   0     1721.53     1980.06     73.84 o
   8  14   0     1583.42     1643.70     97.65 o
   9  14   0     5213.06     5468.82    237.39 o
   1  15   0     2388.80     2955.86     51.56 o
   2  15   0    28929.24    31106.80    967.14 o
   3  15   0     9034.16    10258.18    244.57 o
   4  15   0    17021.01    17910.31    510.35 o
   5  15   0      196.45      155.53     27.48 o
   6  15   0      521.97      525.89     53.80 o
   7  15   0     9791.55    10257.51    448.39 o
   8  15   0     1823.17     1721.94     78.15 o
   0  16   0     4067.19     4730.51    112.38 o
   1  16   0     7214.85     8520.70    142.92 o
   2  16   0       68.93      135.25     30.11 o
   3  16   0      216.15      218.41     29.03 o
   4  16   0     4075.02     4356.93    115.02 o
   5  16   0     2962.35     2979.54    251.67 o
   6  16   0      903.23      976.69     74.19 o
   7  16   0      893.51      976.46     61.62 o
   8  16   0      386.91      386.28     71.60 o
   1  17   0     3287.43     3785.11     82.72 o
   2  17   0     4195.08     4483.12    101.70 o
   3  17   0     5420.51     5713.49    160.77 o
   4  17   0      266.83      213.01     31.81 o
   5  17   0      196.53       82.60     33.51 o
   6  17   0     3955.84     4259.23    186.19 o
   7  17   0     3763.37     3846.70    130.51 o
   0  18   0      891.21     1206.06     86.99 o
   1  18   0     1513.26     1627.80     87.97 o
   2  18   0       99.45       84.93     27.47 o
   3  18   0      272.91      277.18     34.06 o
   4  18   0      784.78      749.45     54.30 o
   5  18   0     3066.27     3379.24    119.26 o
   6  18   0      534.88      449.89     40.78 o
   1  19   0       80.76      130.78     43.93 o
   2  19   0      135.91       78.61     36.31 o
   3  19   0      327.21      344.36     46.11 o
   4  19   0     1201.99     1144.43     65.02 o
   5  19   0      662.10      605.31     62.16 o
   0  20   0     7939.56     9271.26    539.33 o
   1  20   0    11233.68    12545.61    435.00 o
   2  20   0      144.17      247.82     50.83 o
   3  20   0      314.94      255.78     52.28 o
   4  20   0     5411.55     5308.67    135.41 o
   1  21   0     2163.63     2565.75    142.21 o
   2  21   0      142.73      148.27     59.61 o
   3  21   0     1120.11     1263.12    124.11 o
 -11   1   1        1.26      -13.70     36.81 o
 -10   1   1      503.33      471.36     41.12 o
  -9   1   1     1623.27     1676.92    101.00 o
  -8   1   1     3188.72     3390.94    209.29 o
  -7   1   1      406.17      392.42     68.42 o
  -6   1   1      428.58      432.70     44.04 o
  -5   1   1     3047.33     3076.09    124.51 o
  -4   1   1     1159.70     1207.08     29.73 o
  -3   1   1    22358.47    22579.98    388.71 o
  -2   1   1      146.00      160.76      3.86 o
  -1   1   1      948.26      981.51     10.13 o
   0   1   1      588.18      554.40      8.31 o
   1   1   1     4423.88     4584.84     56.71 o
   2   1   1      665.20      707.14      8.33 o
   3   1   1    16092.68    16567.98    219.12 o
   4   1   1      467.27      504.32      9.85 o
   5   1   1      232.24      276.10     23.10 o
   6   1   1     2075.37     2094.96     43.93 o
   7   1   1      753.03      756.02     34.20 o
   8   1   1     2362.85     2443.09     52.30 o
   9   1   1      207.74      235.23     25.69 o
  10   1   1      208.74      196.18     71.77 o
  11   1   1      180.73      136.31     64.61 o
 -11   2   1     4351.10     4297.27    129.47 o
 -10   2   1      156.52      163.86     36.97 o
  -9   2   1      484.88      509.22     48.22 o
  -8   2   1     4233.91     4653.47    127.44 o
  -7   2   1     5691.88     5148.75    363.09 o
  -6   2   1     8704.88     8426.34    249.32 o
  -5   2   1     4868.14     4728.60    113.01 o
  -4   2   1     2034.83     2300.38     30.29 o
  -3   2   1      983.73     1040.00     17.08 o
  -2   2   1     9748.26     9914.39    111.57 o
  -1   2   1     3721.54     3916.66     41.13 o
   0   2   1    10105.99    10220.34    101.09 o
   1   2   1      780.82      817.99     11.25 o
   2   2   1     4012.13     4123.12     44.72 o
   3   2   1     5818.47     6092.71     71.23 o
   4   2   1       25.93       32.83      4.22 o
   5   2   1    13898.01    13794.01    206.47 o
   6   2   1     6136.72     6160.80    118.38 o
   7   2   1     3500.09     3525.79     89.76 o
   8   2   1      325.88      347.66     22.99 o
   9   2   1     4035.93     4180.79    111.36 o
  10   2   1      507.75      486.74     55.69 o
  11   2   1     5484.13     5430.63    239.68 o
 -11   3   1      139.86      127.99     60.28 o
 -10   3   1      528.40      522.82     46.91 o
  -9   3   1      307.01      407.40     42.96 o
  -8   3   1     1220.60     1351.94     44.84 o
  -7   3   1     1781.05     1750.25     57.38 o
  -6   3   1     3680.90     3385.45    118.68 o
  -5   3   1     8842.81     9041.62    136.50 o
  -4   3   1      999.56     1115.97     17.09 o
  -3   3   1    13907.65    14536.51    187.89 o
  -2   3   1      914.41      937.72     11.77 o
  -1   3   1     2053.10     2116.76     22.21 o
   0   3   1      245.38      253.75      4.79 o
   1   3   1      816.19      876.63     11.18 o
   2   3   1       74.66       62.40      4.03 o
   3   3   1    13069.50    13596.93    160.32 o
   4   3   1       62.08       80.56      5.50 o
   5   3   1     5784.31     6090.75    108.12 o
   6   3   1     7458.31     7474.70    122.52 o
   7   3   1       63.05       74.87     17.14 o
   8   3   1     3767.75     3958.57     91.11 o
   9   3   1       28.48       42.88     19.64 o
  10   3   1      961.86      922.45     63.38 o
  11   3   1      348.23      368.54     69.12 o
 -11   4   1     1909.99     1873.60    117.01 o
 -10   4   1     1287.52     1292.83     51.65 o
  -9   4   1     3768.98     3867.51     95.15 o
  -8   4   1     1034.85     1068.16     34.32 o
  -7   4   1       92.01      118.94     11.40 o
  -6   4   1     1058.28     1037.75     19.46 o
  -5   4   1      334.30      409.85     15.74 o
  -4   4   1       65.08       57.71      6.00 o
  -3   4   1     2811.76     3060.76     37.65 o
  -2   4   1     5232.87     5492.60     67.36 o
  -1   4   1    14013.79    14203.32    148.67 o
   0   4   1     5842.66     5924.97     65.72 o
   1   4   1    17033.88    17215.29    202.46 o
   2   4   1     9613.49     9700.65    120.13 o
   3   4   1     3368.78     3475.11     41.98 o
   4   4   1     2918.42     2978.13     39.03 o
   5   4   1       32.06       34.34      8.79 o
   6   4   1      339.14      381.60     25.84 o
   7   4   1      313.32      255.25     20.25 o
   8   4   1     1230.33     1240.26     36.00 o
   9   4   1      880.50      815.20     51.75 o
  10   4   1     2554.04     2555.56     91.75 o
  11   4   1      744.97      741.82     44.38 o
 -11   5   1       66.09       44.67     25.71 o
 -10   5   1       39.12       89.97     28.69 o
  -9   5   1     4925.54     5129.02    100.50 o
  -8   5   1      976.34      874.34     36.33 o
  -7   5   1    11893.53    11391.88    191.33 o
  -6   5   1     4034.62     4002.88     58.52 o
  -5   5   1     2220.10     2299.27     29.99 o
  -4   5   1    18432.65    18307.65    213.21 o
  -3   5   1      991.54     1093.95     15.94 o
  -2   5   1    26277.80    26446.63    331.16 o
  -1   5   1      488.62      444.26     11.14 o
   0   5   1       45.33       46.11      4.82 o
   1   5   1     1668.08     1713.62     25.63 o
   2   5   1    15896.17    16363.07    209.35 o
   3   5   1     3505.54     3833.48     47.81 o
   4   5   1    12236.91    12449.57    146.70 o
   5   5   1     4378.66     4502.07     60.70 o
   6   5   1     3473.93     3572.53     58.84 o
   7   5   1    13909.06    14385.95    200.26 o
   8   5   1       56.53       76.65     17.89 o
   9   5   1     6576.12     6510.61    146.80 o
  10   5   1      408.70      383.90     37.77 o
  11   5   1      209.60      190.52     29.17 o
 -11   6   1        0.04       13.43     31.53 o
 -10   6   1     7199.48     7632.47    193.49 o
  -9   6   1     1577.15     1622.48     45.49 o
  -8   6   1      865.47      789.49     38.11 o
  -7   6   1    10986.83    11173.54    151.18 o
  -6   6   1     3751.52     3870.49     54.74 o
  -5   6   1     8297.38     8639.32    113.81 o
  -4   6   1     2596.92     2635.23     35.85 o
  -3   6   1    11065.94    10962.45    129.88 o
  -2   6   1      703.47      738.19     15.86 o
  -1   6   1    51994.07    48167.23    693.65 o
   0   6   1       17.62       -6.11      6.11 o
   1   6   1    31137.74    29518.84    426.20 o
   2   6   1     9978.87     9960.98    131.39 o
   3   6   1      533.27      585.53     13.31 o
   4   6   1    16573.94    16193.21    239.82 o
   5   6   1     4577.54     4774.86     65.03 o
   6   6   1     1808.53     1771.71     28.68 o
   7   6   1      453.39      479.87     21.94 o
   8   6   1     3893.84     3902.58     68.55 o
   9   6   1       20.83       24.37     22.72 o
  10   6   1     6019.02     5972.66    158.52 o
  11   6   1       16.92      -11.83     25.49 o
 -11   7   1      291.35      325.83     30.13 o
 -10   7   1      199.89      295.34     38.49 o
  -9   7   1     2208.00     2167.83     70.11 o
  -8   7   1      234.02      211.72     14.22 o
  -7   7   1     4365.35     4547.09     64.15 o
  -6   7   1     2708.85     2793.40     50.82 o
  -5   7   1     2956.13     2958.71     61.74 o
  -4   7   1    12435.62    11962.10    180.21 o
  -3   7   1      300.89      294.89     20.54 o
  -2   7   1     9248.21     9679.44    159.31 o
  -1   7   1       56.36       -7.31      7.31 o
   0   7   1      179.36      129.05      8.42 o
   1   7   1     5552.20     5450.81     91.81 o
   2   7   1     6272.77     6052.25     91.06 o
   3   7   1      268.48      313.31     13.12 o
   4   7   1     9073.84     9047.31    114.05 o
   5   7   1     4706.61     4883.06     61.80 o
   6   7   1     1170.97     1181.69     26.89 o
   7   7   1    12920.38    12839.58    201.85 o
   8   7   1      233.47      270.62     21.89 o
   9   7   1     4239.14     4376.75    120.57 o
  10   7   1      278.08      265.42     40.44 o
  11   7   1      149.37      182.70     39.47 o
 -10   8   1     1722.50     1771.01     64.31 o
  -9   8   1      400.50      148.16     38.11 o
  -8   8   1     3529.56     3513.38     73.90 o
  -7   8   1       17.84       16.25     12.96 o
  -6   8   1      868.59      894.80     26.05 o
  -5   8   1      254.25      238.64     16.17 o
  -4   8   1      177.71      209.89     15.39 o
  -3   8   1        1.49        1.58     10.44 o
  -2   8   1     5028.01     4968.88    115.12 o
  -1   8   1     4699.79     4603.00     99.53 o
   0   8   1    13200.39    12342.86    169.96 o
   1   8   1     8500.22     8075.06    151.42 o
   2   8   1     1740.60     1671.59     37.70 o
   3   8   1     3348.93     3283.37     44.78 o
   4   8   1       54.60       54.38      9.12 o
   5   8   1     2956.27     3132.46     50.67 o
   6   8   1      309.96      307.09     21.03 o
   7   8   1       55.58       40.38     15.97 o
   8   8   1      309.66      304.40     23.49 o
   9   8   1     1020.81     1075.58     38.55 o
  10   8   1      785.08      853.62     77.37 o
 -10   9   1      236.94       97.08     42.33 o
  -9   9   1      366.55      352.17     94.58 o
  -8   9   1     2589.37     2550.53     66.69 o
  -7   9   1      276.43      287.92     19.20 o
  -6   9   1      677.06      658.81     30.17 o
  -5   9   1    11445.73    11398.23    232.58 o
  -4   9   1      327.17      301.19     27.53 o
  -3   9   1     8370.66     8520.18    204.42 o
  -2   9   1       12.29       10.51     10.50 o
  -1   9   1     1645.08     1471.08     36.56 o
   0   9   1        0.69       -3.53     10.85 o
   1   9   1      140.91       99.18     15.02 o
   2   9   1      863.14      871.55     27.65 o
   3   9   1    10567.19    10360.21    194.47 o
   4   9   1       40.14       17.47     10.84 o
   5   9   1     8705.66     8546.48    136.15 o
   6   9   1     1186.14     1262.34     34.42 o
   7   9   1        0.23       -8.61     19.20 o
   8   9   1     7607.81     7184.22    162.07 o
   9   9   1      696.13      749.30     49.97 o
  10   9   1     1055.52     1098.66     81.04 o
 -10  10   1      153.09      174.51     67.62 o
  -9  10   1     1408.04      872.28     72.41 o
  -8  10   1     1838.62     1814.40     68.73 o
  -7  10   1     1021.93     1070.14     38.50 o
  -6  10   1     3498.36     3772.16    118.00 o
  -5  10   1     5473.69     5458.85    107.19 o
  -4  10   1     1293.08     1235.06     40.30 o
  -3  10   1       12.03       20.06     12.61 o
  -2  10   1     5145.14     5686.53    140.51 o
  -1  10   1     2227.73     2615.69     48.87 o
   0  10   1     7386.23     7645.58    102.39 o
   1  10   1      194.52      170.41     13.70 o
   2  10   1     2373.76     2201.95     66.09 o
   3  10   1     3132.15     3326.82     67.74 o
   4  10   1     1645.74     1728.24     47.76 o
   5  10   1    10756.73    10990.02    259.26 o
   6  10   1     1574.04     1593.73     58.95 o
   7  10   1      172.15      120.92     33.79 o
   8  10   1      157.05       76.70     31.90 o
   9  10   1     2039.33     2045.40    111.54 o
  10  10   1      117.63      178.18     43.46 o
 -10  11   1      317.08      330.01     83.52 o
  -9  11   1      511.44      289.47     55.90 o
  -8  11   1      665.61      639.16     48.26 o
  -7  11   1      305.68      259.51     24.48 o
  -6  11   1       58.62       80.37     21.82 o
  -5  11   1     5297.00     5161.51    165.51 o
  -4  11   1      646.73      681.94     38.31 o
  -3  11   1     5649.25     6303.92    178.85 o
  -2  11   1       59.14       44.83     17.26 o
  -1  11   1      107.69       91.99     16.88 o
   0  11   1     1220.08     1467.58     34.49 o
   1  11   1     4684.21     5166.17     82.26 o
   2  11   1      992.00     1095.30     36.98 o
   3  11   1     2447.21     2545.24     52.64 o
   4  11   1      521.51      590.55     29.71 o
   5  11   1       18.98      -18.31     18.31 o
   6  11   1      627.78      604.64     51.01 o
   7  11   1      966.44      783.94     71.55 o
   8  11   1      543.46      679.10     58.10 o
   9  11   1       83.69       43.57     36.09 o
  10  11   1        6.85       11.62     41.83 o
  -9  12   1       23.44       57.12     61.89 o
  -8  12   1      253.30      265.59     33.66 o
  -7  12   1     1608.02     1740.27     81.86 o
  -6  12   1     2279.90     2347.29     92.69 o
  -5  12   1      521.93      506.89     40.54 o
  -4  12   1       11.48       -5.72     21.58 o
  -3  12   1      294.62      235.63     25.07 o
  -2  12   1     2875.58     3255.87     65.05 o
  -1  12   1     4030.78     4647.81     71.38 o
   0  12   1     1156.21     1322.35     42.67 o
   1  12   1      261.10      229.79     16.54 o
   2  12   1        4.36       44.20     18.91 o
   3  12   1     1292.44     1185.40     45.15 o
   4  12   1      701.10      728.43     37.55 o
   5  12   1       89.99       81.58     24.45 o
   6  12   1      187.72      142.31     28.41 o
   7  12   1        2.54      -13.57     32.10 o
   8  12   1      452.26      449.34     42.20 o
   9  12   1       43.34       59.29     45.49 o
  -9  13   1      981.53      820.22     70.28 o
  -8  13   1     1564.89     1726.79     64.50 o
  -7  13   1       10.94       11.20     30.36 o
  -6  13   1        0.78       14.48     28.71 o
  -5  13   1     2966.47     3036.22    122.87 o
  -4  13   1     1806.89     1874.50     94.69 o
  -3  13   1     2861.13     3381.27     92.08 o
  -2  13   1      165.93      134.75     18.76 o
  -1  13   1       95.60      105.33     17.61 o
   0  13   1       65.74      112.24     23.89 o
   1  13   1     3773.00     4186.02     68.49 o
   2  13   1      383.78      336.40     20.03 o
   3  13   1     2316.70     2306.52     94.15 o
   4  13   1     1145.82     1238.94     55.95 o
   5  13   1      117.11      143.77     24.01 o
   6  13   1      902.13      894.91     40.60 o
   7  13   1     1090.27     1098.71     74.87 o
   8  13   1     2999.75     2975.58    161.07 o
   9  13   1      925.00     1015.51     74.54 o
  -9  14   1      239.17       60.66     54.77 o
  -8  14   1      734.29      720.87     62.74 o
  -7  14   1      235.42      234.66     33.85 o
  -6  14   1      955.57     1158.70     73.91 o
  -5  14   1     1093.05     1229.70     70.58 o
  -4  14   1      347.92      276.71     33.00 o
  -3  14   1     1052.03      808.67     72.20 o
  -2  14   1     1104.62     1167.45     34.92 o
  -1  14   1      958.17     1092.23     46.77 o
   0  14   1     3210.29     3960.59     55.84 o
   1  14   1     1119.24     1297.11     35.62 o
   2  14   1     7277.72     7685.50    189.67 o
   3  14   1      339.42      314.41     31.52 o
   4  14   1        7.41       -7.33     24.06 o
   5  14   1     3835.86     4025.16    154.05 o
   6  14   1     2012.70     2122.07     74.56 o
   7  14   1     1620.74     1787.93     70.41 o
   8  14   1      281.45      326.53     48.51 o
  -8  15   1     1909.32     2055.78     92.48 o
  -7  15   1       48.05       35.20     34.30 o
  -6  15   1      344.12      331.70     38.73 o
  -5  15   1     4214.37     4349.32    151.62 o
  -4  15   1        1.05      -27.56     27.56 o
  -3  15   1     2594.26     2882.89    143.18 o
  -2  15   1      847.21      834.93     36.89 o
  -1  15   1        2.00       -8.96     18.81 o
   0  15   1      732.88      857.03     32.32 o
   1  15   1     1783.50     1955.00     41.81 o
   2  15   1        9.69      -13.65     23.15 o
   3  15   1      591.31      642.87     45.31 o
   4  15   1     1393.20     1456.14     57.33 o
   5  15   1       69.98       36.20     27.07 o
   6  15   1     2374.10     2371.86     79.77 o
   7  15   1       70.29       89.34     34.68 o
   8  15   1      964.38     1203.82     72.62 o
  -8  16   1      285.68      384.37    104.65 o
  -7  16   1      931.15      858.22     67.97 o
  -6  16   1      125.06       80.86     33.78 o
  -5  16   1      246.14      177.22     31.73 o
  -4  16   1      358.76      302.11     45.51 o
  -3  16   1      200.53      200.54     25.91 o
  -2  16   1      267.10      228.04     27.23 o
  -1  16   1     2867.72     3493.99     66.39 o
   0  16   1      251.69      253.18     20.73 o
   1  16   1     3990.35     4564.51     82.32 o
   2  16   1      750.11      770.72     38.68 o
   3  16   1      409.71      405.38     31.09 o
   4  16   1     1894.87     2046.80     69.53 o
   5  16   1      117.73       83.96     32.32 o
   6  16   1      430.41      437.72     38.52 o
   7  16   1      368.55      343.26     43.69 o
  -7  17   1     2729.04     2866.71     99.72 o
  -6  17   1      948.00      867.63     56.38 o
  -5  17   1      517.86      475.73     42.27 o
  -4  17   1    12254.57    13435.83    370.64 o
  -3  17   1     1623.41     1634.07     59.07 o
  -2  17   1     4180.45     4750.12     99.91 o
  -1  17   1      756.32      960.18     47.99 o
   0  17   1     1333.85     1499.73     58.47 o
   1  17   1     5122.77     5762.70    117.44 o
   2  17   1     5798.71     6257.09    134.39 o
   3  17   1      442.31      409.70     32.25 o
   4  17   1     1730.60     1851.67     68.79 o
   5  17   1     2438.23     2570.55     97.88 o
   6  17   1      130.59      103.31     35.77 o
   7  17   1     6598.61     6773.15    197.29 o
  -6  18   1        8.39      -36.53     36.53 o
  -5  18   1      251.94      187.61     39.68 o
  -4  18   1     1021.97     1006.90     58.72 o
  -3  18   1      119.35       58.41     37.79 o
  -2  18   1      573.86      494.25     33.43 o
  -1  18   1     3209.93     3723.25    108.60 o
   0  18   1        1.03       78.51     42.12 o
   1  18   1     5293.43     5944.47    144.88 o
   2  18   1      127.40       90.10     27.67 o
   3  18   1      967.32     1002.52     46.30 o
   4  18   1     2032.89     2107.85     89.22 o
   5  18   1      564.53      505.96     45.75 o
   6  18   1      981.67      901.61     80.10 o
  -5  19   1      779.01      673.73     54.96 o
  -4  19   1      790.46      701.32     53.62 o
  -3  19   1      259.45      201.59     42.09 o
  -2  19   1      621.34      667.33     57.63 o
  -1  19   1       77.32      168.80     42.84 o
   0  19   1       96.35      201.60     45.89 o
   1  19   1       47.07      105.21     44.45 o
   2  19   1      345.17      374.30     49.91 o
   3  19   1       20.86        4.48     44.15 o
   4  19   1      954.16      902.25     63.32 o
   5  19   1      373.39      310.00     43.27 o
  -4  20   1       25.30       -3.20     59.69 o
  -3  20   1      495.96      506.16     49.11 o
  -2  20   1      101.73      129.93     49.12 o
  -1  20   1     1425.23     1696.81     86.74 o
   0  20   1      931.65     1161.96     75.51 o
   1  20   1       35.08      145.25     61.75 o
   2  20   1     3109.04     3322.21    128.32 o
   3  20   1       13.81        4.95     46.27 o
   4  20   1      322.40      220.79     52.47 o
  -3  21   1     4085.22     4430.95    163.96 o
  -2  21   1      513.98      515.18     74.62 o
  -1  21   1      111.58      101.63     59.77 o
   0  21   1      689.66      655.93     88.09 o
   1  21   1     2058.28     2383.60    103.97 o
   2  21   1     1065.28     1140.95     78.72 o
   3  21   1     2441.22     2678.91    118.20 o
 -11   0   2     4991.38     4881.08    167.26 o
 -10   0   2     6070.26     6280.15    204.21 o
  -9   0   2     3238.04     3155.49    189.17 o
  -8   0   2    41640.22    41184.59   1494.14 o
  -7   0   2     4221.98     4173.78    237.47 o
  -6   0   2     6778.54     6717.49    368.27 o
  -5   0   2      595.07      417.80     16.23 o
  -4   0   2    22760.30    22992.80    530.99 o
  -3   0   2    42645.57    44039.60    754.49 o
  -2   0   2    35470.86    35604.79    589.89 o
  -1   0   2     1256.51     1341.52     20.01 o
   0   0   2        1.95       -4.29      4.29 o
   1   0   2    40314.48    40131.79    687.12 o
   2   0   2    25111.87    25259.93    393.61 o
   3   0   2    31567.94    32011.73    523.07 o
   4   0   2    18264.75    20328.04    418.14 o
   5   0   2      318.45      463.74     18.63 o
   6   0   2    21798.85    21979.49    447.53 o
   7   0   2     4064.48     4170.39    120.48 o
   8   0   2      451.50      341.26     23.45 o
   9   0   2       58.79       48.80     19.57 o
  10   0   2     4822.69     4718.77    245.52 o
 -11   1   2       38.76       31.92     32.22 o
 -10   1   2        3.46       10.61     30.83 o
  -9   1   2        5.89        0.10     27.71 o
  -8   1   2    12167.45    11776.66    315.40 o
  -7   1   2      441.89      430.57     23.35 o
  -6   1   2    21255.56    21380.77    535.56 o
  -5   1   2     6427.80     6590.52    131.28 o
  -4   1   2    10761.53    12033.20    168.89 o
  -3   1   2    48032.65    47144.09    609.71 o
  -2   1   2     9666.27     9703.21    105.54 o
  -1   1   2    19277.17    19961.11    222.26 o
   0   1   2     1618.67     1687.82     17.73 o
   1   1   2    11852.00    12355.53    141.22 o
   2   1   2    20462.83    20857.29    240.91 o
   3   1   2    43285.13    43330.28    498.14 o
   4   1   2     1494.52     1825.42     26.21 o
   5   1   2     2009.39     1893.38     27.37 o
   6   1   2    22862.14    23462.44    336.86 o
   7   1   2      336.93      323.18     23.85 o
   8   1   2    29012.35    28293.41    549.93 o
   9   1   2        3.71       -1.03     12.60 o
  10   1   2     1677.71     1744.89     59.32 o
  11   1   2     1963.56     1891.68    205.27 o
 -11   2   2      626.84      584.12     46.38 o
 -10   2   2      401.08      411.40     36.98 o
  -9   2   2    12232.78    12438.11    334.59 o
  -8   2   2        2.29        0.62     27.75 o
  -7   2   2     7517.93     7674.91    178.44 o
  -6   2   2     2038.69     2056.84     41.71 o
  -5   2   2     6626.27     7042.78    111.34 o
  -4   2   2    15841.93    16517.49    235.94 o
  -3   2   2    15376.90    15616.05    181.47 o
  -2   2   2       69.29       76.02      3.14 o
  -1   2   2       24.93       37.77      2.08 o
   0   2   2    41975.35    40452.40    383.98 o
   1   2   2     1170.68     1176.10     12.93 o
   2   2   2    43131.57    43408.07    473.86 o
   3   2   2     3536.99     3511.63     42.44 o
   4   2   2      983.30     1130.98     15.99 o
   5   2   2    14634.65    14775.04    201.47 o
   6   2   2     2274.25     2401.47     36.66 o
   7   2   2       25.23       39.50     13.09 o
   8   2   2       51.25       56.73     19.05 o
   9   2   2     4170.69     4270.82    106.49 o
  10   2   2      232.13      243.95     37.84 o
  11   2   2     1704.87     1649.58     67.82 o
 -11   3   2      792.40      775.60     70.02 o
 -10   3   2      935.47      931.35     52.23 o
  -9   3   2      400.22      422.35     38.92 o
  -8   3   2     3622.78     3648.89     90.13 o
  -7   3   2    10103.92    10134.11    201.54 o
  -6   3   2     4406.50     4705.47     75.51 o
  -5   3   2     6502.63     6363.67     81.52 o
  -4   3   2    20818.20    22205.30    305.33 o
  -3   3   2    14031.53    14604.11    170.85 o
  -2   3   2   138851.06   112453.59   1146.84 o
  -1   3   2    11955.98    12218.15    129.75 o
   0   3   2     9565.94     9874.59     97.31 o
   1   3   2    10582.86    10614.53    109.75 o
   2   3   2    75624.82    65619.72   1203.02 o
   3   3   2    45834.71    45063.93    523.65 o
   4   3   2    57375.59    58333.68    697.75 o
   5   3   2      294.63      372.12     11.19 o
   6   3   2      907.22      985.15     18.19 o
   7   3   2    25473.60    24097.57    580.34 o
   8   3   2    11065.22    11202.22    267.37 o
   9   3   2    18660.15    18765.17    445.18 o
  10   3   2      148.46      155.29     15.17 o
  11   3   2      251.26      259.69     34.47 o
 -11   4   2       13.29        1.96     47.95 o
 -10   4   2      155.07       75.31     78.54 o
  -9   4   2     6814.52     6717.34    129.44 o
  -8   4   2     2150.59     2088.33     50.66 o
  -7   4   2     5157.85     5241.19    100.68 o
  -6   4   2      469.43      518.43     19.89 o
  -5   4   2      610.22      569.64     13.95 o
  -4   4   2     4744.25     4691.71     56.29 o
  -3   4   2     5534.77     5245.77     62.32 o
  -2   4   2     3355.57     3356.05     35.88 o
  -1   4   2    37452.95    36801.58    384.23 o
   0   4   2     1555.29     1632.31     16.91 o
   1   4   2     8644.69     8628.52     91.62 o
   2   4   2    18859.69    18483.68    227.26 o
   3   4   2     4767.92     5197.94     60.84 o
   4   4   2     8389.86     8968.35    112.62 o
   5   4   2     1371.36     1439.58     23.35 o
   6   4   2      778.57      817.98     22.72 o
   7   4   2       18.78       24.12     14.47 o
   8   4   2     1464.47     1471.70     36.06 o
   9   4   2       11.50        3.73     17.39 o
  10   4   2     1515.85     1480.53     52.29 o
  11   4   2        0.81       79.14    128.80 o
 -11   5   2     1860.83     1776.49     89.89 o
 -10   5   2     6794.89     7395.30    290.20 o
  -9   5   2     2126.74     2291.69     55.77 o
  -8   5   2        1.77        4.88     24.12 o
  -7   5   2     2413.82     2437.46     42.86 o
  -6   5   2    30240.75    30227.51    405.25 o
  -5   5   2     8675.42     8427.39    113.84 o
  -4   5   2    14038.65    14410.36    167.60 o
  -3   5   2     1017.25      982.43     14.49 o
  -2   5   2    13986.27    14591.62    181.76 o
  -1   5   2    22948.91    22983.91    234.75 o
   0   5   2    12493.30    12853.36    126.71 o
   1   5   2     6717.12     6975.17     73.84 o
   2   5   2     2062.92     2166.36     28.40 o
   3   5   2    16629.41    17177.81    210.30 o
   4   5   2     1615.99     1552.00     21.24 o
   5   5   2     5633.99     5487.84     76.51 o
   6   5   2     3040.34     3000.18     49.09 o
   7   5   2     2154.30     2246.48     41.21 o
   8   5   2     1577.30     1776.99     38.14 o
   9   5   2      243.59      229.04     18.15 o
  10   5   2       63.14      108.85     24.21 o
  11   5   2      609.67      660.90     95.06 o
 -11   6   2      212.82      322.52     57.99 o
 -10   6   2      934.59      913.65     45.89 o
  -9   6   2     8211.77     8305.55    192.46 o
  -8   6   2     6523.15     7053.66    136.86 o
  -7   6   2     9494.01     9579.14    142.46 o
  -6   6   2      187.14      214.84     12.71 o
  -5   6   2    12571.56    12224.10    177.18 o
  -4   6   2    22610.05    22248.98    257.64 o
  -3   6   2    37579.53    39106.49    475.58 o
  -2   6   2      494.81      439.99     13.88 o
  -1   6   2     1961.84     2078.36     25.44 o
   0   6   2    42782.93    42409.99    456.65 o
   1   6   2    25497.50    26081.64    281.40 o
   2   6   2    40871.29    42310.35    508.65 o
   3   6   2       13.90       24.22      5.66 o
   4   6   2     8925.23     9030.89    110.16 o
   5   6   2    13913.87    13749.07    186.47 o
   6   6   2    27141.53    26812.57    421.20 o
   7   6   2      410.81      376.09     17.61 o
   8   6   2       42.06       45.40     10.84 o
   9   6   2     2585.24     2716.78     67.35 o
  10   6   2     3878.87     3881.06    108.93 o
  11   6   2      441.18      375.96     72.01 o
 -11   7   2      942.51      930.46     85.90 o
 -10   7   2      951.46      960.05     57.80 o
  -9   7   2     2348.89     2477.84    109.70 o
  -8   7   2     2101.19     2090.74     40.89 o
  -7   7   2      271.97      264.58     12.42 o
  -6   7   2     2445.83     2303.34     61.17 o
  -5   7   2     1081.68     1136.00     28.71 o
  -4   7   2     5280.88     5215.03     66.86 o
  -3   7   2     5242.01     5169.38     72.54 o
  -2   7   2    19975.16    20410.53    299.98 o
  -1   7   2       99.21       94.15      7.29 o
   0   7   2      125.96      142.77      6.75 o
   1   7   2     6680.87     6785.20     78.89 o
   2   7   2     9632.46     9813.60    115.20 o
   3   7   2     9876.05    10170.77    139.05 o
   4   7   2     2431.77     2157.47     30.87 o
   5   7   2      283.17      314.64     13.35 o
   6   7   2     3296.50     3361.15     50.97 o
   7   7   2     6075.38     6372.79    110.90 o
   8   7   2     2158.96     2176.07     55.83 o
   9   7   2     3693.46     3610.98    102.69 o
  10   7   2        1.25       28.70     28.13 o
 -10   8   2     3778.42     3943.13    132.52 o
  -9   8   2      303.79      343.72     55.07 o
  -8   8   2     3411.87     3466.30     69.05 o
  -7   8   2     2082.75     2053.30     44.41 o
  -6   8   2     2098.02     2120.39     40.01 o
  -5   8   2     6929.66     6797.92     91.52 o
  -4   8   2    18056.77    18298.46    250.48 o
  -3   8   2     3423.82     3208.28     50.59 o
  -2   8   2      291.11      292.64     15.77 o
  -1   8   2    24989.15    22612.39    278.67 o
   0   8   2    16059.82    14502.50    167.03 o
   1   8   2    45612.34    41992.34    482.14 o
   2   8   2       45.32       22.45      8.16 o
   3   8   2       18.26       42.96     10.32 o
   4   8   2    29825.24    28830.99    433.24 o
   5   8   2    16855.42    16222.11    254.99 o
   6   8   2    10732.85    10803.06    152.15 o
   7   8   2     5176.91     5103.10     96.68 o
   8   8   2     1419.61     1465.31     63.61 o
   9   8   2     5037.79     5103.28    174.86 o
  10   8   2    14199.49    14526.58    434.25 o
 -10   9   2     6089.89     6387.15    201.97 o
  -9   9   2     2631.73     2750.61     85.84 o
  -8   9   2     2156.96     2187.35     66.43 o
  -7   9   2     2479.59     2466.08     54.19 o
  -6   9   2    17009.18    16687.17    251.64 o
  -5   9   2     2445.86     2348.08     39.72 o
  -4   9   2    12344.50    11993.14    243.24 o
  -3   9   2    15493.10    15867.17    274.75 o
  -2   9   2     3345.39     2810.03     41.76 o
  -1   9   2    28668.38    25417.39    382.71 o
   0   9   2     5992.61     5374.59     67.59 o
   1   9   2      258.84      246.88     10.27 o
   2   9   2     1801.58     1499.03     32.26 o
   3   9   2    24489.86    24192.61    409.23 o
   4   9   2     4062.76     4040.13     66.18 o
   5   9   2     2986.98     2923.92     64.91 o
   6   9   2     1207.74     1147.79     40.10 o
   7   9   2       10.32      -13.67     20.39 o
   8   9   2     9731.15     9085.80    348.12 o
   9   9   2       65.15       59.97     30.96 o
  10   9   2      682.93      714.55     50.34 o
 -10  10   2     2136.09     2004.25     98.16 o
  -9  10   2      600.52      510.55     63.90 o
  -8  10   2     1889.23     2009.46     86.58 o
  -7  10   2      765.92      829.07     32.94 o
  -6  10   2      292.43      301.29     23.24 o
  -5  10   2      711.73      759.33     43.83 o
  -4  10   2      288.86      208.08     16.65 o
  -3  10   2       20.02      -14.56     14.56 o
  -2  10   2     2217.71     1842.71     56.87 o
  -1  10   2     1004.40      879.01     32.80 o
   0  10   2     3982.72     3187.00     63.12 o
   1  10   2      190.28       68.41     12.33 o
   2  10   2     2143.15     2034.10     40.12 o
   3  10   2     7924.73     7530.08    160.81 o
   4  10   2     1862.19     1745.97     31.76 o
   5  10   2     6413.66     6681.48    113.98 o
   6  10   2      304.97      197.98     29.10 o
   7  10   2        5.62      -21.75     21.75 o
   8  10   2       98.19       71.37     31.29 o
   9  10   2      771.71      749.69     58.97 o
  10  10   2      652.19      741.58     53.88 o
 -10  11   2     4927.85     4687.19    159.47 o
  -9  11   2     1852.55     1813.73     86.50 o
  -8  11   2      821.55      943.33     65.47 o
  -7  11   2    11686.06    11920.21    241.44 o
  -6  11   2     2160.46     2287.57     56.32 o
  -5  11   2    32059.94    31505.29   1007.99 o
  -4  11   2      184.91      101.67     19.19 o
  -3  11   2     2429.15     2353.66     62.74 o
  -2  11   2    15368.61    13693.53    337.41 o
  -1  11   2     8491.76     8018.96    170.68 o
   0  11   2    21680.79    19959.59    340.73 o
   1  11   2     3970.26     3249.51     96.29 o
   2  11   2      102.07       40.38     18.75 o
   3  11   2     2531.20     2397.07     40.70 o
   4  11   2    15053.04    14564.19    246.43 o
   5  11   2        1.95        0.46     21.55 o
   6  11   2     4578.24     4151.54    137.68 o
   7  11   2     6721.83     6182.67    258.44 o
   8  11   2       89.16       30.15     33.73 o
   9  11   2     2859.51     2901.93     94.07 o
  10  11   2      534.17      576.22     65.30 o
  -9  12   2     7884.32     8102.54    366.30 o
  -8  12   2       66.33       62.10     42.69 o
  -7  12   2      166.21      189.24     29.77 o
  -6  12   2    12447.34    12278.28    431.39 o
  -5  12   2     6154.16     6343.35    187.74 o
  -4  12   2    15619.89    14484.52    325.80 o
  -3  12   2     8809.37     7941.22    181.67 o
  -2  12   2    10457.81    10719.26    213.93 o
  -1  12   2     3682.58     3848.19     95.91 o
   0  12   2    75478.49    72881.60    975.92 o
   1  12   2     6427.48     5971.85    135.92 o
   2  12   2    21173.39    18345.35    555.93 o
   3  12   2     5416.00     5002.41    134.66 o
   4  12   2     9030.65     8259.62    178.86 o
   5  12   2    21961.72    22116.82    504.21 o
   6  12   2     9884.52     9560.43    290.07 o
   7  12   2     3644.98     3357.25    173.70 o
   8  12   2       29.58       28.41     36.45 o
   9  12   2     6707.20     6692.07    203.11 o
  -9  13   2       76.02       68.21     53.55 o
  -8  13   2        8.98       43.78     37.62 o
  -7  13   2      366.68      365.18     35.68 o
  -6  13   2     2208.81     2221.15    109.22 o
  -5  13   2      495.63      467.55     47.56 o
  -4  13   2      109.01       87.26     28.39 o
  -3  13   2     2147.14     1993.55     70.00 o
  -2  13   2      424.38      345.96     35.65 o
  -1  13   2     2019.23     2348.70     64.77 o
   0  13   2     3969.83     4334.62     73.27 o
   1  13   2       26.24       22.48     20.60 o
   2  13   2     4066.70     4038.26    109.91 o
   3  13   2      521.06      437.43     49.35 o
   4  13   2      286.24      291.10     27.38 o
   5  13   2      885.87      636.94     46.48 o
   6  13   2     8340.05     7744.60    185.49 o
   7  13   2       11.26       -0.93     35.01 o
   8  13   2     2187.81     2188.20     82.50 o
   9  13   2     1046.97     1043.89     77.55 o
  -8  14   2     6113.08     6082.38    243.41 o
  -7  14   2        9.75       15.75     32.22 o
  -6  14   2      150.82      169.94     33.09 o
  -5  14   2    10580.04     9718.92    244.15 o
  -4  14   2     9789.86     8935.99    353.46 o
  -3  14   2     2441.73     2753.51    108.20 o
  -2  14   2     4888.40     5200.71    152.35 o
  -1  14   2    15292.29    16941.12    255.13 o
   0  14   2      355.95      373.37     28.11 o
   1  14   2    32863.09    34381.32    449.30 o
   2  14   2       35.47        1.70     30.62 o
   3  14   2     1215.29     1050.32     79.95 o
   4  14   2     6877.67     7145.60    263.55 o
   5  14   2    13353.42    12997.49    348.03 o
   6  14   2     7322.02     7037.56    170.84 o
   7  14   2     2820.52     2624.56     96.16 o
   8  14   2     1064.17     1208.42     71.75 o
  -8  15   2      242.20      161.56     44.90 o
  -7  15   2     1509.47     1527.00    106.90 o
  -6  15   2     9790.98     9592.45    498.24 o
  -5  15   2     2485.63     2353.77    134.15 o
  -4  15   2     3632.08     2793.95    124.32 o
  -3  15   2     1493.38     1457.34     86.50 o
  -2  15   2      234.30      218.87     30.84 o
  -1  15   2     7202.12     8224.52    131.05 o
   0  15   2     1921.43     2219.89     55.01 o
   1  15   2     2972.34     3216.67     60.86 o
   2  15   2       19.72       27.48     25.99 o
   3  15   2     2587.28     2823.06     81.69 o
   4  15   2     2141.77     1996.38     93.78 o
   5  15   2     4815.34     4783.05    141.82 o
   6  15   2       68.55       40.12     32.76 o
   7  15   2      190.10      179.11     39.44 o
   8  15   2     1137.28     1158.34     69.40 o
  -7  16   2     3895.34     4179.03    198.62 o
  -6  16   2     2691.98     2806.18    142.04 o
  -5  16   2      983.33      623.27     59.61 o
  -4  16   2       64.84       48.89     35.27 o
  -3  16   2     2521.02     2546.70    108.89 o
  -2  16   2     2917.20     3093.50     77.20 o
  -1  16   2     2529.39     3051.32     78.68 o
   0  16   2       33.77       37.56     24.82 o
   1  16   2       75.81       45.04     29.27 o
   2  16   2     1888.24     2059.24     64.04 o
   3  16   2       11.86       10.26     26.49 o
   4  16   2     1359.74     1423.76     58.33 o
   5  16   2       24.80        2.98     32.68 o
   6  16   2     1001.60      920.14     53.74 o
   7  16   2        3.81       56.39     41.88 o
  -7  17   2     5149.17     5280.91    285.01 o
  -6  17   2     2124.53     2146.75    101.37 o
  -5  17   2     6021.33     5578.69    361.50 o
  -4  17   2      105.39      123.05     35.65 o
  -3  17   2     2340.93     2556.81     74.25 o
  -2  17   2    12348.18    13307.56    237.28 o
  -1  17   2     9939.07    11150.21    200.86 o
   0  17   2     1961.69     2157.51     51.71 o
   1  17   2      502.85      473.53     41.92 o
   2  17   2     8473.60     8663.45    180.93 o
   3  17   2     8273.53     8831.26    215.31 o
   4  17   2     5308.17     5346.99    138.64 o
   5  17   2      146.18       84.76     33.93 o
   6  17   2      854.14      884.56     54.77 o
   7  17   2     6010.29     6030.95    152.10 o
  -6  18   2      538.41      433.28     37.66 o
  -5  18   2     2255.95     2285.80     76.06 o
  -4  18   2     2393.66     2483.52     76.95 o
  -3  18   2     1259.58     1254.81     51.93 o
  -2  18   2       52.97       31.72     26.22 o
  -1  18   2     4592.59     5234.72    119.99 o
   0  18   2     4646.49     5388.55    159.23 o
   1  18   2     7066.95     7678.12    181.85 o
   2  18   2     2390.66     2413.05     66.47 o
   3  18   2       48.36       18.73     30.09 o
   4  18   2     1718.85     1783.47     84.34 o
   5  18   2     4753.84     4730.47    152.43 o
   6  18   2     2830.11     2616.93    117.93 o
  -5  19   2      176.05      185.52     38.82 o
  -4  19   2     1096.51     1103.34     57.37 o
  -3  19   2     1164.31     1189.31     53.55 o
  -2  19   2     1552.92     1654.58     62.19 o
  -1  19   2      936.79     1128.26     75.12 o
   0  19   2       26.91      128.76     49.80 o
   1  19   2     2651.28     3083.21    120.94 o
   2  19   2     4269.82     4456.82    114.73 o
   3  19   2     2520.75     2439.44     81.74 o
   4  19   2     1778.72     1762.04     94.98 o
   5  19   2      305.87      279.14     43.15 o
  -4  20   2     5002.20     5107.12    119.95 o
  -3  20   2     5346.95     5558.87    161.30 o
  -2  20   2     3309.93     3564.77    137.98 o
  -1  20   2       30.62       25.81     61.79 o
   0  20   2     1205.13     1404.45    126.12 o
   1  20   2     3879.69     4265.27    156.67 o
   2  20   2     3024.10     3287.40    129.46 o
   3  20   2      193.14      186.84     49.96 o
   4  20   2        0.36      -29.29     46.18 o
  -3  21   2       80.96       84.84     60.17 o
  -2  21   2     3146.17     3330.83    177.09 o
  -1  21   2      783.87      739.45     85.34 o
   0  21   2      247.51      225.76     62.42 o
   1  21   2       14.12       60.54     66.45 o
   2  21   2     1900.59     2008.43     98.67 o
   3  21   2      882.32      813.39     92.20 o
 -11   1   3     1800.17     1657.79     74.42 o
 -10   1   3     1730.91     1774.64     56.61 o
  -9   1   3     1818.99     1858.97     59.94 o
  -8   1   3       85.04       68.28     11.04 o
  -7   1   3     1378.77     1311.18     26.06 o
  -6   1   3     3384.34     3515.93     59.33 o
  -5   1   3     9016.50     9203.36    113.45 o
  -4   1   3      550.33      492.98      8.25 o
  -3   1   3     9083.06     9368.59    109.24 o
  -2   1   3     3993.62     4141.26     46.25 o
  -1   1   3     1205.59     1289.26     14.90 o
   0   1   3     5992.65     6283.48     65.13 o
   1   1   3     5741.74     5828.61     62.12 o
   2   1   3      274.07      265.23      6.28 o
   3   1   3     5180.22     5547.48     75.51 o
   4   1   3        3.14        9.86      3.92 o
   5   1   3      612.13      591.07     11.58 o
   6   1   3     3829.01     3855.63     55.46 o
   7   1   3     1671.01     1647.61     25.48 o
   8   1   3     2169.31     2201.70     51.23 o
   9   1   3        4.64      -19.08     21.60 o
  10   1   3       70.48      215.33    108.67 o
  11   1   3      956.14      974.02     60.37 o
 -11   2   3     2371.74     2251.60     75.88 o
 -10   2   3      263.91      269.00     33.27 o
  -9   2   3      332.20      293.25     22.88 o
  -8   2   3     3361.02     3409.33     59.46 o
  -7   2   3     1997.08     1958.80     36.07 o
  -6   2   3     8511.07     8536.81    149.84 o
  -5   2   3      679.00      606.33     13.31 o
  -4   2   3      339.54      359.60      7.90 o
  -3   2   3     5591.64     5943.08     69.68 o
  -2   2   3     5346.38     5544.94     60.26 o
  -1   2   3     2345.59     2421.26     25.99 o
   0   2   3    10464.79    10815.59    108.77 o
   1   2   3      230.79      213.27      4.60 o
   2   2   3     2681.25     2742.90     33.44 o
   3   2   3    17782.15    18304.05    231.83 o
   4   2   3      315.92      274.89      7.29 o
   5   2   3    11078.59    10840.41    151.86 o
   6   2   3      974.15     1047.14     18.04 o
   7   2   3      515.60      484.78     13.63 o
   8   2   3      486.35      477.05     15.67 o
   9   2   3     4542.73     4389.97     96.75 o
  10   2   3      576.57      587.35     46.66 o
  11   2   3     1888.51     2052.93    242.50 o
 -11   3   3     1204.27     1093.46     64.84 o
 -10   3   3      208.68      205.24     33.23 o
  -9   3   3     1287.80     1258.92     40.62 o
  -8   3   3      192.77      194.41     13.47 o
  -7   3   3     2920.19     2823.77     53.70 o
  -6   3   3      339.11      356.00     12.18 o
  -5   3   3    10995.60    10687.12    150.05 o
  -4   3   3      308.78      377.76      7.86 o
  -3   3   3    13922.42    14247.08    157.62 o
  -2   3   3     3939.39     4117.21     44.24 o
  -1   3   3     1907.59     1899.21     21.14 o
   0   3   3     7526.49     7728.22     76.40 o
   1   3   3      748.24      754.69      9.15 o
   2   3   3     3124.40     3157.02     39.23 o
   3   3   3     5694.91     5787.11     71.73 o
   4   3   3      355.19      360.99      8.59 o
   5   3   3      460.20      489.32     11.30 o
   6   3   3    13306.88    13225.30    185.76 o
   7   3   3      505.33      455.41     14.11 o
   8   3   3     3664.84     3657.23     80.79 o
   9   3   3      744.24      735.13     37.26 o
  10   3   3      261.71      254.19     50.90 o
  11   3   3     2407.82     2415.42     73.00 o
 -11   4   3     1380.12     1376.51     80.01 o
 -10   4   3     3176.76     3120.09     87.60 o
  -9   4   3     1478.77     1411.96     37.77 o
  -8   4   3     2627.55     2602.45     63.83 o
  -7   4   3      590.76      608.49     19.97 o
  -6   4   3     1925.02     1899.04     36.04 o
  -5   4   3     4412.04     4376.22     62.53 o
  -4   4   3      207.21      201.97      7.30 o
  -3   4   3      138.51      170.26      5.90 o
  -2   4   3      854.65      852.55     11.89 o
  -1   4   3     9313.51     9442.99    100.96 o
   0   4   3     1026.51      949.28     10.83 o
   1   4   3    13076.99    13173.28    132.63 o
   2   4   3     9392.28     9558.89    122.25 o
   3   4   3     2256.03     2238.97     29.85 o
   4   4   3     7241.99     7297.31     89.71 o
   5   4   3      455.23      474.48     11.22 o
   6   4   3     2191.25     2174.38     37.59 o
   7   4   3     2696.10     2577.74     44.52 o
   8   4   3     1205.34     1119.11     31.78 o
   9   4   3       38.28       44.83     35.71 o
  10   4   3     1002.58     1006.69     67.94 o
  11   4   3      800.00      859.78     43.56 o
 -11   5   3      320.27      407.84     54.12 o
 -10   5   3     2616.43     2591.46     86.58 o
  -9   5   3     2735.31     2592.96     76.59 o
  -8   5   3      728.49      707.51     31.75 o
  -7   5   3     3114.74     3165.78     51.67 o
  -6   5   3    12453.98    12573.92    199.27 o
  -5   5   3      439.42      453.16     14.04 o
  -4   5   3    25007.31    24879.67    303.96 o
  -3   5   3       60.97       50.74      4.73 o
  -2   5   3    10280.48    10353.96    120.23 o
  -1   5   3    17068.04    17076.20    177.64 o
   0   5   3     2010.71     2082.03     22.76 o
   1   5   3    17724.75    18031.94    185.36 o
   2   5   3     6535.50     6650.18     79.17 o
   3   5   3     2492.44     2672.90     36.00 o
   4   5   3      856.52      886.88     14.10 o
   5   5   3    12544.36    12898.81    172.86 o
   6   5   3      165.88      148.63     12.24 o
   7   5   3    13248.37    13289.20    195.08 o
   8   5   3      327.36      287.74     17.87 o
   9   5   3     4732.35     4597.12    120.52 o
  10   5   3     2884.68     2883.33     84.35 o
  11   5   3       33.75       16.90     30.94 o
 -11   6   3      455.41      486.62     59.26 o
 -10   6   3     2296.69     2201.32     98.76 o
  -9   6   3     7933.86     8029.01    186.59 o
  -8   6   3       78.76      109.75     18.77 o
  -7   6   3    15168.47    15435.43    216.96 o
  -6   6   3       26.85       31.41      9.75 o
  -5   6   3     2521.21     2659.26     41.04 o
  -4   6   3     1640.81     1676.56     23.15 o
  -3   6   3    11552.52    11876.92    139.93 o
  -2   6   3     2794.44     2907.98     33.39 o
  -1   6   3    23003.31    23308.33    254.90 o
   0   6   3     2185.95     2249.30     25.31 o
   1   6   3     8113.37     8143.11     89.78 o
   2   6   3    18662.77    18698.78    215.58 o
   3   6   3      457.77      434.13     10.13 o
   4   6   3    16718.53    16649.56    197.18 o
   5   6   3       24.47       46.64      6.57 o
   6   6   3     2910.58     2890.45     44.38 o
   7   6   3      625.31      591.64     22.89 o
   8   6   3     2220.93     2074.79     52.72 o
   9   6   3      725.47      737.74     37.60 o
  10   6   3     3811.45     3869.91    108.34 o
  11   6   3        7.92       -2.68     34.20 o
 -10   7   3      400.52      370.56     55.77 o
  -9   7   3      820.39      854.20     39.66 o
  -8   7   3      178.56      177.26     14.22 o
  -7   7   3     3929.06     3821.20     60.67 o
  -6   7   3      724.57      784.18     23.14 o
  -5   7   3     1957.47     2023.84     33.34 o
  -4   7   3    12931.49    12907.87    161.56 o
  -3   7   3      271.61      198.59     11.05 o
  -2   7   3    10541.04    10507.22    117.14 o
  -1   7   3     3005.02     3054.43     36.56 o
   0   7   3      994.22     1018.32     14.85 o
   1   7   3    13163.79    13757.25    159.61 o
   2   7   3     4717.15     4866.22     57.61 o
   3   7   3     1153.67     1217.83     18.35 o
   4   7   3     2168.91     2096.26     30.38 o
   5   7   3     6083.76     6067.55     87.14 o
   6   7   3        7.81        8.96     13.10 o
   7   7   3    11025.80    10853.25    237.42 o
   8   7   3     1193.20     1226.01     46.11 o
   9   7   3     2003.77     2004.82     65.52 o
  10   7   3     2767.84     2754.71     84.81 o
 -10   8   3     1404.28     1415.84     66.06 o
  -9   8   3      930.24     1016.13     48.61 o
  -8   8   3     2492.51     2559.83     53.83 o
  -7   8   3     3194.89     3030.11     79.64 o
  -6   8   3      830.96      854.79     21.79 o
  -5   8   3     1222.12     1226.75     23.94 o
  -4   8   3      668.30      686.47     19.72 o
  -3   8   3      106.38      113.21      8.15 o
  -2   8   3      445.26      481.72     13.42 o
  -1   8   3     9387.98     9822.66    116.06 o
   0   8   3     7216.46     7386.76     91.35 o
   1   8   3     3260.47     3266.73     39.53 o
   2   8   3     6319.98     6453.14     74.71 o
   3   8   3     2077.48     1990.28     29.78 o
   4   8   3     2427.33     2367.81     37.52 o
   5   8   3     5007.31     4983.29     72.82 o
   6   8   3        7.81       41.17     19.01 o
   7   8   3      440.34      505.06     33.91 o
   8   8   3       81.38       88.50     21.96 o
   9   8   3      204.90      224.91     29.47 o
  10   8   3      603.28      691.22     45.96 o
 -10   9   3      268.94      291.18     36.76 o
  -9   9   3     1522.75     1609.24     71.17 o
  -8   9   3     1570.91     1580.21     44.83 o
  -7   9   3       68.73       79.54     19.69 o
  -6   9   3       94.84       78.63     15.50 o
  -5   9   3    17118.56    17083.12    295.39 o
  -4   9   3      922.80      965.10     31.03 o
  -3   9   3    12861.69    12905.90    192.27 o
  -2   9   3      279.25      254.41     14.39 o
  -1   9   3      737.37      724.44     22.24 o
   0   9   3     9299.44     8738.89    116.39 o
   1   9   3     2688.78     2572.84     32.82 o
   2   9   3     6318.76     6295.68     93.28 o
   3   9   3     5577.71     5606.57     73.12 o
   4   9   3     1524.29     1527.09     28.23 o
   5   9   3       18.33       22.47     11.76 o
   6   9   3     7422.63     7436.89    138.69 o
   7   9   3      767.40      804.87     33.42 o
   8   9   3     6123.50     6019.56    159.60 o
   9   9   3      155.14      175.71     31.72 o
  10   9   3        1.71       72.90     32.16 o
 -10  10   3      570.77      644.59     55.48 o
  -9  10   3       58.09      106.33     32.17 o
  -8  10   3     6818.02     6515.82    171.97 o
  -7  10   3     2249.47     2268.92     75.29 o
  -6  10   3     1687.25     1913.15     55.28 o
  -5  10   3        1.48      -17.68     17.68 o
  -4  10   3      466.23      480.96     20.91 o
  -3  10   3     5352.12     5265.07     82.83 o
  -2  10   3     7304.54     6756.93     93.34 o
  -1  10   3     2362.97     2143.26     34.43 o
   0  10   3     1510.28     1304.11     22.96 o
   1  10   3     2003.83     1673.65     27.56 o
   2  10   3        1.33       -1.42      7.91 o
   3  10   3     8780.92     8558.53    146.24 o
   4  10   3      980.24      988.28     31.50 o
   5  10   3     9867.96     9345.64    244.45 o
   6  10   3      108.03      117.00     20.89 o
   7  10   3      147.24      110.68     21.95 o
   8  10   3      302.31      296.58     29.56 o
   9  10   3     2001.79     2049.12     72.70 o
  10  10   3      263.06      290.25     37.21 o
  -9  11   3       63.69       42.44     38.92 o
  -8  11   3       27.55       35.83     40.26 o
  -7  11   3        6.82       24.37     21.31 o
  -6  11   3        0.11        1.30     19.90 o
  -5  11   3     2404.68     2162.63    115.53 o
  -4  11   3      173.18       96.37     21.66 o
  -3  11   3      975.18      963.45     38.50 o
  -2  11   3      274.17      177.87     16.38 o
  -1  11   3      547.45      399.97     18.31 o
   0  11   3       56.62       14.96     12.84 o
   1  11   3       27.45      -11.95     11.95 o
   2  11   3        1.23       -3.35     10.11 o
   3  11   3      613.60      609.96     29.74 o
   4  11   3      114.03      130.89     16.93 o
   5  11   3      223.69      206.15     23.44 o
   6  11   3       11.63       11.26     21.36 o
   7  11   3       18.57        9.14     23.02 o
   8  11   3      670.31      702.54     44.94 o
   9  11   3       84.25      120.60     34.73 o
  -9  12   3      928.17     1004.66     73.64 o
  -8  12   3      354.71      479.92     62.44 o
  -7  12   3      118.31      132.76     32.24 o
  -6  12   3       84.90       17.32     23.14 o
  -5  12   3      436.88      318.74     27.29 o
  -4  12   3     1124.43     1161.71     53.89 o
  -3  12   3       25.45       -3.87     19.39 o
  -2  12   3       44.86       -7.09     22.94 o
  -1  12   3       56.99        4.13     14.70 o
   0  12   3      102.67       32.01     20.66 o
   1  12   3       19.24       -8.57     29.73 o
   2  12   3      514.43      325.79     18.14 o
   3  12   3      109.08       80.30     21.87 o
   4  12   3        2.64       -6.40     21.25 o
   5  12   3      152.03      148.02     24.71 o
   6  12   3      183.73      113.56     35.72 o
   7  12   3      357.48      322.42     47.94 o
   8  12   3       20.55       -3.34     40.78 o
   9  12   3       12.90       34.08     37.83 o
  -9  13   3      653.28      695.18    104.56 o
  -8  13   3      623.66      629.29     60.75 o
  -7  13   3       10.09       -5.70     29.39 o
  -6  13   3      148.13       47.63     27.16 o
  -5  13   3     1706.30     1657.32     62.38 o
  -4  13   3     1049.55      945.56     76.65 o
  -3  13   3     3203.07     2852.83    176.97 o
  -2  13   3      891.15      539.75     40.11 o
  -1  13   3       50.59       35.21     15.17 o
   0  13   3     1745.92     1520.33     50.04 o
   1  13   3     4199.57     3293.40     71.24 o
   2  13   3     1977.51     1371.78     60.40 o
   3  13   3     1076.87      877.84     51.88 o
   4  13   3      153.73      111.98     29.06 o
   5  13   3       39.55       39.57     25.67 o
   6  13   3     2824.98     2827.93     98.67 o
   7  13   3     1936.78     1853.66    101.89 o
   8  13   3     2844.68     2837.36    129.89 o
   9  13   3       91.16       78.08     60.83 o
  -8  14   3     2804.18     2625.13    162.08 o
  -7  14   3     2283.73     2133.99    105.15 o
  -6  14   3     3301.59     3498.34    134.30 o
  -5  14   3      834.12      661.61     59.41 o
  -4  14   3      271.77      235.73     27.95 o
  -3  14   3     1066.27      998.94     61.00 o
  -2  14   3     5910.95     5856.20    234.89 o
  -1  14   3     6283.72     6030.95    106.41 o
   0  14   3     2506.20     2478.54     62.81 o
   1  14   3        8.52        6.49     20.82 o
   2  14   3      322.31      189.60     34.46 o
   3  14   3     7618.73     7150.09    326.84 o
   4  14   3     2532.87     2390.70     80.89 o
   5  14   3     6360.80     6269.48    183.46 o
   6  14   3       38.56       60.14     34.95 o
   7  14   3      135.51      164.75     39.19 o
   8  14   3     1345.83     1476.56     72.13 o
  -8  15   3       66.39      153.93     45.33 o
  -7  15   3     1400.95     1273.90     83.36 o
  -6  15   3       26.32       41.21     33.75 o
  -5  15   3     2025.26     1997.27     74.01 o
  -4  15   3     1610.93     1375.24     65.13 o
  -3  15   3      158.55      130.95     29.02 o
  -2  15   3     4423.06     4529.72    183.81 o
  -1  15   3       71.90       63.43     20.25 o
   0  15   3      440.44      466.31     29.60 o
   1  15   3       61.94       33.71     32.33 o
   2  15   3      361.77      272.68     31.62 o
   3  15   3       52.23        3.64     28.54 o
   4  15   3      509.32      429.84     43.35 o
   5  15   3      776.48      702.95     42.30 o
   6  15   3      175.77      219.64     39.45 o
   7  15   3      587.49      729.47     57.03 o
   8  15   3      951.84     1176.57     69.36 o
  -7  16   3     3531.07     3801.02    155.11 o
  -6  16   3        5.43       12.61     36.30 o
  -5  16   3      233.12      207.12     30.89 o
  -4  16   3      480.32      425.90     59.40 o
  -3  16   3     1512.27     1394.67    104.86 o
  -2  16   3      556.21      562.07     38.81 o
  -1  16   3     3503.95     3871.30    106.20 o
   0  16   3      215.87      236.12     25.01 o
   1  16   3      535.60      512.98     38.70 o
   2  16   3     4062.34     3934.39    148.98 o
   3  16   3       21.69      -11.48     28.32 o
   4  16   3     3862.07     3909.11    162.51 o
   5  16   3      134.48       67.68     33.26 o
   6  16   3      242.58      271.73     42.87 o
   7  16   3      271.03      334.45     45.35 o
  -7  17   3       24.06       64.09     43.56 o
  -6  17   3     1448.72     1461.56     73.71 o
  -5  17   3        1.21      -11.14     34.98 o
  -4  17   3     4177.76     4469.98    172.70 o
  -3  17   3      510.91      495.39     43.35 o
  -2  17   3      958.84      948.29     49.15 o
  -1  17   3     1513.88     1631.48     60.88 o
   0  17   3       45.65       59.47     37.05 o
   1  17   3      659.55      677.47     40.76 o
   2  17   3      265.47      290.02     32.58 o
   3  17   3       82.08       86.03     31.95 o
   4  17   3      852.77      816.14     86.56 o
   5  17   3      136.64       91.84     34.78 o
   6  17   3      131.47      138.12     42.28 o
   7  17   3     3292.92     3340.12    107.82 o
  -6  18   3      501.81      445.71     41.48 o
  -5  18   3     1732.11     1688.74     65.67 o
  -4  18   3        7.49      -25.17     33.47 o
  -3  18   3      988.12     1061.29     51.51 o
  -2  18   3     1234.90     1285.05     47.11 o
  -1  18   3     7465.26     8444.37    183.90 o
   0  18   3      276.28      333.04     61.59 o
   1  18   3     3531.56     3875.72    118.11 o
   2  18   3     3467.68     3591.13     87.32 o
   3  18   3      341.78      269.24     41.64 o
   4  18   3     8496.25     8931.87    263.74 o
   5  18   3      885.51      847.70     70.29 o
   6  18   3      241.16      187.79     59.23 o
  -5  19   3       12.61      -17.61     37.62 o
  -4  19   3     2296.15     2396.43     76.18 o
  -3  19   3      213.94      193.72     32.13 o
  -2  19   3     1132.65     1268.11     68.43 o
  -1  19   3     2020.49     2589.96    159.37 o
   0  19   3       42.74      104.78     52.21 o
   1  19   3     1202.82     1397.07    108.25 o
   2  19   3        6.51       -0.17     56.93 o
   3  19   3       60.45       62.89     43.57 o
   4  19   3        0.74       39.30     43.22 o
   5  19   3     1213.07     1078.31     99.63 o
  -4  20   3        1.49      -52.79     52.79 o
  -3  20   3      517.04      379.23     51.93 o
  -2  20   3     2895.29     3009.49    122.94 o
  -1  20   3      939.01     1034.33     94.62 o
   0  20   3     2392.90     2715.55    113.97 o
   1  20   3      714.75      972.09     73.54 o
   2  20   3        1.46      -39.65     80.50 o
   3  20   3     3429.74     3547.36    115.30 o
   4  20   3      814.49      830.21     86.11 o
  -2  21   3      527.52      525.35     73.27 o
  -1  21   3        0.63      -36.27     61.14 o
   0  21   3      651.07      710.36     83.24 o
   1  21   3       27.71       50.97     67.51 o
   2  21   3      336.16      260.32     68.17 o
 -11   0   4       52.28       13.66     78.48 o
 -10   0   4     4462.46     4500.23    150.70 o
  -9   0   4     6268.94     6080.16    160.22 o
  -8   0   4      201.16      211.85     17.43 o
  -7   0   4    12847.65    12927.81    285.60 o
  -6   0   4     6340.46     6652.61    119.53 o
  -5   0   4       36.95       18.27      5.73 o
  -4   0   4    20588.45    21173.19    346.46 o
  -3   0   4    14177.69    14826.69    265.33 o
  -2   0   4     2011.63     2164.26     38.83 o
  -1   0   4    31668.69    32975.67    477.65 o
   0   0   4   246656.16   178158.95   2603.17 o
   1   0   4    23597.89    24763.63    371.79 o
   2   0   4    35932.63    36855.30    669.41 o
   3   0   4     3422.03     3452.11     61.64 o
   4   0   4     5167.30     5574.83    111.25 o
   5   0   4    27812.07    27698.91    609.12 o
   6   0   4    12799.82    13297.24    292.29 o
   7   0   4     8165.70     7940.99    156.27 o
   8   0   4       52.23       25.52     25.56 o
   9   0   4     6897.90     6711.45    309.91 o
  10   0   4     6707.51     6902.63    319.98 o
  11   0   4    10624.25    10529.03    482.98 o
 -11   1   4     4485.08     4271.81    144.83 o
 -10   1   4     1788.11     1862.86     63.68 o
  -9   1   4     4857.03     4691.30     88.71 o
  -8   1   4       24.08       23.43      8.56 o
  -7   1   4     3449.04     3413.45     58.56 o
  -6   1   4     4307.00     4370.41     60.63 o
  -5   1   4    25850.96    25657.41    298.21 o
  -4   1   4     3678.53     3927.01     47.05 o
  -3   1   4    13939.43    14115.13    161.12 o
  -2   1   4    20455.71    20658.30    268.18 o
  -1   1   4    14753.87    15877.69    177.55 o
   0   1   4   263891.00   188626.23   1978.40 o
   1   1   4       32.64       30.30      2.86 o
   2   1   4     8100.36     8424.02    112.76 o
   3   1   4     4192.24     4386.73     53.50 o
   4   1   4    21224.38    21605.97    291.59 o
   5   1   4     2255.19     2282.05     35.26 o
   6   1   4    17896.00    18481.49    269.60 o
   7   1   4     1684.71     1719.13     27.76 o
   8   1   4     1316.18     1363.11     25.01 o
   9   1   4     9721.86     9524.98    308.79 o
  10   1   4      479.50      430.85     46.53 o
  11   1   4     2293.99     2173.42    110.68 o
 -11   2   4     1763.40     1735.57     75.15 o
 -10   2   4     2375.59     2456.49     83.23 o
  -9   2   4     1090.84     1024.26     26.03 o
  -8   2   4    10095.59    10337.13    169.75 o
  -7   2   4      258.79      258.53     13.42 o
  -6   2   4     7716.13     7752.47    105.85 o
  -5   2   4     3654.14     3583.43     44.43 o
  -4   2   4     2124.10     2088.66     26.58 o
  -3   2   4    12626.07    12904.74    152.16 o
  -2   2   4    12521.25    12660.17    163.07 o
  -1   2   4     1550.69     1792.49     19.70 o
   0   2   4     5440.76     6028.71     63.23 o
   1   2   4    14818.11    14629.74    157.10 o
   2   2   4     1092.15     1187.85     16.64 o
   3   2   4    23352.51    23208.82    277.38 o
   4   2   4     6424.30     6564.98     82.60 o
   5   2   4       96.64       91.95      7.07 o
   6   2   4    19100.22    19435.20    283.67 o
   7   2   4     1633.27     1683.92     27.56 o
   8   2   4      216.95      206.09     19.72 o
   9   2   4        4.33        5.87     48.82 o
  10   2   4     2856.97     2852.82    255.58 o
  11   2   4      195.55      173.07     32.20 o
 -11   3   4     3616.95     3644.18    149.81 o
 -10   3   4    15796.42    15591.46    311.40 o
  -9   3   4     4205.55     4395.35     75.67 o
  -8   3   4      284.26      318.99     15.37 o
  -7   3   4     1984.08     1977.71     37.13 o
  -6   3   4    55208.09    54473.79    826.77 o
  -5   3   4    10839.17    10840.05    130.77 o
  -4   3   4    52852.96    53202.96    621.55 o
  -3   3   4     1764.16     1787.58     22.09 o
  -2   3   4     2646.18     2764.26     34.60 o
  -1   3   4    52711.05    51717.78    569.20 o
   0   3   4    45032.05    44119.57    454.36 o
   1   3   4    17861.63    17925.32    188.52 o
   2   3   4      126.07       92.89      4.75 o
   3   3   4    21299.86    21422.63    266.02 o
   4   3   4    24704.00    24405.53    299.07 o
   5   3   4    32528.88    32447.19    458.28 o
   6   3   4     2227.20     2250.69     34.25 o
   7   3   4      293.37      285.44     13.86 o
   8   3   4    10334.13    10794.59    181.23 o
   9   3   4      725.78      730.64     31.64 o
  10   3   4     9042.68     8959.12    524.24 o
  11   3   4      260.90      242.37     33.41 o
 -11   4   4       93.41      131.73     32.54 o
 -10   4   4      425.43      445.17     37.24 o
  -9   4   4     1997.49     1959.30     41.48 o
  -8   4   4        2.66        7.08     11.27 o
  -7   4   4     1476.65     1425.10     28.45 o
  -6   4   4      339.66      363.52     13.57 o
  -5   4   4     2097.73     2079.43     31.36 o
  -4   4   4      220.18      287.75      7.88 o
  -3   4   4       83.67       87.16      4.41 o
  -2   4   4     2307.85     2353.13     30.93 o
  -1   4   4     2249.32     2216.52     24.97 o
   0   4   4     6369.30     6409.47     66.27 o
   1   4   4     3553.15     3589.44     38.69 o
   2   4   4     3969.73     4199.25     50.90 o
   3   4   4       65.66       77.43      5.54 o
   4   4   4    22247.60    22563.33    268.88 o
   5   4   4       63.98       71.99      5.94 o
   6   4   4     9878.60     9673.94    132.11 o
   7   4   4       54.76       43.19      8.44 o
   8   4   4      544.33      548.98     23.03 o
   9   4   4     1007.75     1027.60     63.32 o
  10   4   4     5866.10     5857.54    187.34 o
  11   4   4      395.07      365.74     44.19 o
 -11   5   4      194.41      126.32     40.18 o
 -10   5   4        9.18       20.19     20.34 o
  -9   5   4     1428.17     1368.08     39.04 o
  -8   5   4       94.24       84.91     14.13 o
  -7   5   4      172.84      161.43     10.54 o
  -6   5   4     1761.13     1838.92     32.66 o
  -5   5   4     8502.83     8524.65    118.73 o
  -4   5   4       46.87       51.94      4.94 o
  -3   5   4      623.84      710.87     11.22 o
  -2   5   4    18909.88    19694.69    222.60 o
  -1   5   4     5651.76     5554.59     63.30 o
   0   5   4     6929.06     7007.18     72.64 o
   1   5   4       57.92       67.84      3.87 o
   2   5   4     1369.88     1141.90     16.47 o
   3   5   4     7934.50     7531.20    107.31 o
   4   5   4    11962.08    12202.57    155.74 o
   5   5   4     1670.80     1668.44     24.58 o
   6   5   4      613.96      622.95     15.71 o
   7   5   4     7469.04     7328.93    116.45 o
   8   5   4     4441.93     4363.19     87.44 o
   9   5   4     4363.61     4179.52    109.38 o
  10   5   4       48.67      175.26    172.06 o
 -11   6   4      347.81      345.16     79.35 o
 -10   6   4      141.51      127.60     21.80 o
  -9   6   4     1965.14     1819.25     67.05 o
  -8   6   4     4600.68     4536.52     77.77 o
  -7   6   4     9678.06     9472.35    162.31 o
  -6   6   4     3762.96     3652.64     55.33 o
  -5   6   4     2521.39     2518.01     39.16 o
  -4   6   4    13197.04    13624.53    150.53 o
  -3   6   4    25103.90    24931.30    295.91 o
  -2   6   4     4048.20     3697.66     42.33 o
  -1   6   4      143.48      124.50      7.67 o
   0   6   4    12979.78    13310.66    136.92 o
   1   6   4    12078.12    11890.84    131.43 o
   2   6   4    33418.26    34129.28    419.24 o
   3   6   4     9865.12    10270.53    127.30 o
   4   6   4      394.59      427.89     12.50 o
   5   6   4     7025.49     6959.63     94.08 o
   6   6   4    30560.07    30917.28    435.86 o
   7   6   4     4153.68     4138.85     76.75 o
   8   6   4     1977.75     1904.28     50.77 o
   9   6   4     1050.27     1107.53     82.22 o
  10   6   4     3282.91     3402.54    181.08 o
 -10   7   4     2505.05     2389.26     89.30 o
  -9   7   4      787.55      753.31     46.55 o
  -8   7   4      818.42      806.89     32.05 o
  -7   7   4      137.36      145.62     12.52 o
  -6   7   4    18732.19    18463.83    271.95 o
  -5   7   4     1956.77     1924.89     31.65 o
  -4   7   4     8513.18     8455.00    105.20 o
  -3   7   4      245.05      316.33     11.17 o
  -2   7   4     3739.81     4070.52     46.79 o
  -1   7   4     1642.36     1513.34     20.28 o
   0   7   4     9606.85     9423.47    106.98 o
   1   7   4     8941.40     9369.88    109.38 o
   2   7   4    10011.41    10955.97    130.37 o
   3   7   4      541.41      598.57     12.87 o
   4   7   4      973.03      942.58     19.98 o
   5   7   4     8912.41     8751.94    113.42 o
   6   7   4      983.11     1014.71     22.72 o
   7   7   4      821.49      845.91     32.36 o
   8   7   4      297.18      376.46     33.46 o
   9   7   4        1.79       48.92     33.35 o
  10   7   4      155.67      159.31     41.34 o
 -10   8   4      275.29      260.43     29.83 o
  -9   8   4     7954.44     7934.72    185.92 o
  -8   8   4    10457.36    10459.13    211.11 o
  -7   8   4    15003.63    15032.51    299.88 o
  -6   8   4      371.15      394.80     23.56 o
  -5   8   4       25.97       33.60      9.35 o
  -4   8   4    19644.12    19596.01    263.80 o
  -3   8   4    21291.16    20607.51    260.64 o
  -2   8   4    44139.75    44192.68    523.21 o
  -1   8   4    15399.66    16149.51    181.73 o
   0   8   4     2655.02     2629.90     33.08 o
   1   8   4    21759.38    22493.86    260.21 o
   2   8   4    37089.13    35807.26    423.21 o
   3   8   4     7180.28     7038.05     85.07 o
   4   8   4    13376.09    13449.47    181.83 o
   5   8   4     3409.43     3499.38     59.01 o
   6   8   4      196.38      194.61     15.22 o
   7   8   4    13819.38    13468.15    304.15 o
   8   8   4     2271.79     2310.25     72.30 o
   9   8   4      692.92      766.74     51.12 o
  10   8   4      150.57      189.78     52.17 o
 -10   9   4      640.13      686.09     76.66 o
  -9   9   4      752.80      865.61     49.46 o
  -8   9   4       47.79       41.40     26.10 o
  -7   9   4     2780.21     2712.61     88.97 o
  -6   9   4     2126.78     2131.25     51.07 o
  -5   9   4    10073.45    10353.13    149.79 o
  -4   9   4      596.61      656.75     20.27 o
  -3   9   4     1599.23     1576.53     24.90 o
  -2   9   4    17807.58    17765.73    224.99 o
  -1   9   4     6855.46     7283.16     85.50 o
   0   9   4    23027.51    22835.33    285.74 o
   1   9   4      147.42      172.17      8.39 o
   2   9   4     5305.24     5413.99     62.88 o
   3   9   4     8744.49     8619.78    100.73 o
   4   9   4    16319.88    16523.65    253.62 o
   5   9   4     2654.21     2711.91     51.43 o
   6   9   4     2379.73     2416.62     64.96 o
   7   9   4     6336.38     6363.65    144.40 o
   8   9   4     2462.14     2591.70     81.08 o
   9   9   4     9357.18     9600.54    247.85 o
  10   9   4      478.42      589.76     79.91 o
 -10  10   4       26.63       44.78     43.52 o
  -9  10   4     2276.58     2322.88     83.17 o
  -8  10   4     3020.09     3015.65     82.05 o
  -7  10   4      188.62      207.02     22.67 o
  -6  10   4     7194.73     6906.25    151.36 o
  -5  10   4      339.05      366.96     19.84 o
  -4  10   4     1080.00     1058.24     32.45 o
  -3  10   4      315.28      338.71     15.24 o
  -2  10   4     2882.28     2902.76     41.28 o
  -1  10   4       25.82       27.74      9.11 o
   0  10   4     7384.97     7125.24     99.22 o
   1  10   4     4703.83     4605.96     56.98 o
   2  10   4     2746.88     2686.87     40.68 o
   3  10   4     6327.31     6641.44     90.36 o
   4  10   4     2188.73     2226.07     52.20 o
   5  10   4      181.05      205.35     19.47 o
   6  10   4      220.72      214.80     21.19 o
   7  10   4       12.24       47.31     21.53 o
   8  10   4        5.98       51.84     26.93 o
   9  10   4       71.35      138.28     32.28 o
  10  10   4       46.50      144.68     53.39 o
  -9  11   4     1069.26     1244.60     55.76 o
  -8  11   4      202.88      225.40     32.27 o
  -7  11   4      109.50      111.50     19.76 o
  -6  11   4     3903.43     3728.35    101.76 o
  -5  11   4      387.11      483.52     33.10 o
  -4  11   4     4489.50     4455.50     80.30 o
  -3  11   4     7409.87     7410.40    122.09 o
  -2  11   4       11.81        3.44     11.26 o
  -1  11   4    27015.66    24841.24    336.47 o
   0  11   4       27.58       14.74     10.25 o
   1  11   4       32.11       26.84     10.05 o
   2  11   4    14731.41    14106.86    210.83 o
   3  11   4    11394.18    10725.45    240.75 o
   4  11   4     3343.39     3180.18     91.75 o
   5  11   4     2152.91     2072.61     77.43 o
   6  11   4     7780.42     7513.86    167.18 o
   7  11   4     1542.00     1487.54     53.14 o
   8  11   4    18776.63    18992.39    434.43 o
   9  11   4      378.34      417.93     38.80 o
  -9  12   4      910.86      918.80     54.17 o
  -8  12   4    24207.69    23314.89    577.28 o
  -7  12   4     3591.27     2899.60    117.55 o
  -6  12   4    11072.54    10708.72    369.20 o
  -5  12   4     2190.95     2357.86     71.97 o
  -4  12   4     4781.37     4661.00    145.41 o
  -3  12   4    21478.15    19746.83    475.63 o
  -2  12   4    31322.69    28230.56    479.55 o
  -1  12   4     5673.96     5003.81     73.33 o
   0  12   4        1.89      -13.29     13.29 o
   1  12   4    39317.37    35299.27    518.94 o
   2  12   4     8564.58     7844.99    140.45 o
   3  12   4    26291.67    24785.14    565.24 o
   4  12   4       20.64        3.30     22.54 o
   5  12   4       50.14       40.63     21.32 o
   6  12   4    14184.12    13463.31    346.49 o
   7  12   4     5257.90     5178.80    165.10 o
   8  12   4     6528.76     6540.19    169.87 o
   9  12   4      322.45      324.64     39.15 o
  -9  13   4      374.86      380.25     56.14 o
  -8  13   4     2244.02     2218.60     93.66 o
  -7  13   4       62.58       88.89     36.45 o
  -6  13   4     1084.86      958.32     53.69 o
  -5  13   4     6508.11     6131.55    200.91 o
  -4  13   4      291.07      225.36     33.92 o
  -3  13   4     4807.78     4045.23    135.11 o
  -2  13   4     3475.99     2985.42    108.29 o
  -1  13   4      828.17      621.09     35.28 o
   0  13   4      797.73      590.03     29.46 o
   1  13   4     2207.43     1763.49     60.09 o
   2  13   4     1427.69     1161.15     45.92 o
   3  13   4       18.89       28.98     29.26 o
   4  13   4     2229.90     2137.62    105.01 o
   5  13   4       17.89       46.62     26.00 o
   6  13   4     2279.88     2334.85    119.96 o
   7  13   4     1882.19     1997.14     76.59 o
   8  13   4     1709.67     1739.05     96.97 o
   9  13   4     1153.68     1192.99     71.94 o
  -8  14   4      796.39      793.92     60.37 o
  -7  14   4    12083.82    11404.92    496.04 o
  -6  14   4      236.12      219.90     37.98 o
  -5  14   4      253.25      110.73     34.62 o
  -4  14   4    11698.45     9786.30    392.12 o
  -3  14   4    12906.81    11091.37    619.86 o
  -2  14   4    10816.08     9901.57    342.36 o
  -1  14   4      149.17      152.15     21.23 o
   0  14   4      743.49      649.27     34.54 o
   1  14   4     2942.89     2277.57     80.63 o
   2  14   4    28064.36    22310.00    510.14 o
   3  14   4     1197.83     1005.89     51.08 o
   4  14   4     7041.81     6165.98    161.71 o
   5  14   4     7119.34     6839.94    172.29 o
   6  14   4     1085.40     1264.10     77.79 o
   7  14   4     4752.11     4784.36    226.33 o
   8  14   4       32.68       88.48     40.36 o
  -8  15   4      118.31      149.01     44.54 o
  -7  15   4      224.87      216.46     42.02 o
  -6  15   4       83.11       15.82     33.30 o
  -5  15   4     2593.41     2352.99     72.15 o
  -4  15   4     3234.68     2531.70    179.51 o
  -3  15   4        7.62      -29.53     29.53 o
  -2  15   4    11314.95     9928.21    463.56 o
  -1  15   4      391.56      366.57     30.07 o
   0  15   4      147.03      168.60     23.79 o
   1  15   4      160.36      120.83     38.63 o
   2  15   4     3607.18     2913.21     94.82 o
   3  15   4     3957.48     3460.32     96.98 o
   4  15   4     4834.95     4115.26    122.34 o
   5  15   4      340.28      283.76     38.17 o
   6  15   4        3.45       37.25     37.90 o
   7  15   4     6914.95     6955.53    337.07 o
   8  15   4     1087.14     1171.46     69.36 o
  -7  16   4      426.99      373.95     44.99 o
  -6  16   4      328.59      282.00     37.22 o
  -5  16   4        0.79      -30.25     30.25 o
  -4  16   4      731.44      603.10     41.90 o
  -3  16   4       95.91       18.73     34.78 o
  -2  16   4      470.81      416.54     37.95 o
  -1  16   4      912.92      951.74     69.15 o
   0  16   4      218.38      230.56     28.55 o
   1  16   4     1573.16     1544.33     83.82 o
   2  16   4     2180.72     1874.41     90.05 o
   3  16   4      168.40      108.77     45.29 o
   4  16   4     5342.70     4473.28    201.61 o
   5  16   4     1135.73      928.40     76.39 o
   6  16   4      821.95      851.21     59.34 o
   7  16   4       58.10      111.56     42.00 o
  -7  17   4     1495.97     1373.61     69.32 o
  -6  17   4     5295.09     5417.88    174.12 o
  -5  17   4     8012.73     8105.60    323.15 o
  -4  17   4     4393.05     4286.39    138.46 o
  -3  17   4        9.82       14.77     30.65 o
  -2  17   4     1386.94     1349.19     51.26 o
  -1  17   4    13881.08    14833.80    384.12 o
   0  17   4     6713.85     7411.43    297.54 o
   1  17   4     3814.22     4070.57    111.72 o
   2  17   4      241.07      226.25     39.53 o
   3  17   4     4916.80     4831.24    129.35 o
   4  17   4     5947.97     5217.40    282.42 o
   5  17   4     6601.11     6096.00    166.44 o
   6  17   4      234.09      229.07     44.08 o
  -6  18   4      438.91      399.37     42.01 o
  -5  18   4     1585.55     1615.94     64.43 o
  -4  18   4     3241.86     3214.53     91.80 o
  -3  18   4     5053.74     5266.39    104.30 o
  -2  18   4     2932.14     3138.30     82.34 o
  -1  18   4      175.93      291.68     45.04 o
   0  18   4      215.99      228.24     59.31 o
   1  18   4     3387.05     3758.76    140.43 o
   2  18   4     4224.00     4330.38    131.10 o
   3  18   4     2661.41     2525.57     89.75 o
   4  18   4      876.19      736.66     83.51 o
   5  18   4      487.35      483.13     69.18 o
   6  18   4     1939.10     1989.84    129.76 o
  -5  19   4     1674.13     1569.69     65.30 o
  -4  19   4     3327.91     3433.54     96.78 o
  -3  19   4      585.50      526.39     40.50 o
  -2  19   4      110.24       88.82     64.77 o
  -1  19   4     3524.14     4277.27    156.64 o
   0  19   4     3103.29     3591.65    150.71 o
   1  19   4     2688.90     3086.91    139.89 o
   2  19   4       50.40       77.58     98.92 o
   3  19   4       67.68       90.49     44.70 o
   4  19   4      708.85      535.59     52.51 o
   5  19   4      591.13      525.26     68.26 o
  -4  20   4     1019.17     1014.78     72.91 o
  -3  20   4      765.42      606.73     61.73 o
  -2  20   4     1554.61     1651.91    110.22 o
  -1  20   4      131.66       90.61     62.42 o
   0  20   4      967.81     1215.80    120.08 o
   1  20   4     8033.93     8809.79    293.01 o
   2  20   4      200.53      123.61     64.71 o
   3  20   4      351.85      391.22     68.42 o
   4  20   4      951.95     1043.14     76.05 o
  -2  21   4      206.33      213.11     68.13 o
  -1  21   4     4015.18     4534.81    208.38 o
   0  21   4      624.82      591.43     73.63 o
   1  21   4       80.05      119.07     91.15 o
   2  21   4      593.80      534.66     76.88 o
 -11   1   5      720.31      815.84     70.37 o
 -10   1   5       49.52       55.97     23.12 o
  -9   1   5       19.46       13.14     10.11 o
  -8   1   5      243.95      221.92     11.50 o
  -7   1   5     1428.29     1438.68     24.02 o
  -6   1   5      282.31      283.12      9.31 o
  -5   1   5     2463.54     2514.19     31.18 o
  -4   1   5     1511.54     1599.58     20.84 o
  -3   1   5     1364.08     1363.28     18.10 o
  -2   1   5      732.46      726.98     12.04 o
  -1   1   5      383.61      375.12      6.88 o
   0   1   5      379.36      391.83      6.75 o
   1   1   5     2531.72     2637.90     28.97 o
   2   1   5      640.62      616.02     10.32 o
   3   1   5      780.83      819.45     14.81 o
   4   1   5      191.17      239.74      8.96 o
   5   1   5     2010.61     2082.82     34.97 o
   6   1   5     4104.60     4084.18     59.07 o
   7   1   5     1715.94     1655.67     27.67 o
   8   1   5     1575.11     1526.84     31.48 o
   9   1   5      478.01      443.05     30.42 o
  10   1   5       70.04       63.98     22.28 o
  11   1   5     2077.61     2121.10    110.68 o
 -11   2   5      977.67     1038.12     64.19 o
 -10   2   5     1526.29     1544.76     44.61 o
  -9   2   5      768.23      728.47     21.86 o
  -8   2   5     9355.15     9483.67    149.62 o
  -7   2   5     2249.75     2255.69     36.71 o
  -6   2   5     5228.75     5220.30     66.90 o
  -5   2   5     1126.14     1036.94     16.52 o
  -4   2   5     5235.89     5325.87     59.63 o
  -3   2   5    25367.33    26052.68    313.82 o
  -2   2   5     7314.24     7437.60     90.14 o
  -1   2   5     4104.72     4302.44     44.78 o
   0   2   5       26.48       20.13      3.26 o
   1   2   5     6156.44     6186.72     67.26 o
   2   2   5     1438.41     1427.56     18.63 o
   3   2   5    29934.89    30062.43    443.43 o
   4   2   5      123.20      114.33      5.76 o
   5   2   5     5403.15     5484.94     74.71 o
   6   2   5     2456.49     2369.67     36.13 o
   7   2   5      222.96      181.31      9.41 o
   8   2   5     3001.10     2947.57     58.00 o
   9   2   5     2641.50     2709.41     77.95 o
  10   2   5      178.50      166.12     23.67 o
  11   2   5      187.15      187.16     38.24 o
 -11   3   5     3109.39     3187.51    139.97 o
 -10   3   5        1.22       30.76     15.72 o
  -9   3   5     1157.18     1189.07     31.36 o
  -8   3   5      385.82      348.56     16.59 o
  -7   3   5     5884.32     5783.94     90.03 o
  -6   3   5      695.23      744.22     15.96 o
  -5   3   5     8330.77     8322.25    110.55 o
  -4   3   5     1480.77     1542.49     19.62 o
  -3   3   5     2840.80     3111.47     38.67 o
  -2   3   5    11828.80    11749.54    136.28 o
  -1   3   5      162.21      191.72      6.46 o
   0   3   5     7755.12     7746.17     80.06 o
   1   3   5       10.14        7.25      3.64 o
   2   3   5     1439.80     1486.84     18.83 o
   3   3   5       52.16       38.74      5.10 o
   4   3   5      462.96      409.74      9.95 o
   5   3   5      290.03      272.14     10.16 o
   6   3   5     6773.18     6687.35     95.51 o
   7   3   5      342.97      299.42     14.59 o
   8   3   5     1783.87     1796.67     40.71 o
   9   3   5     2400.46     2374.04    113.92 o
  10   3   5      260.84      261.52     36.56 o
  11   3   5     2906.53     2933.98    120.24 o
 -11   4   5      282.24      291.86     55.79 o
 -10   4   5     1130.46     1122.58     36.76 o
  -9   4   5     4265.65     4195.07     79.11 o
  -8   4   5       19.48       21.89     11.51 o
  -7   4   5     7884.81     7897.29    121.77 o
  -6   4   5     2327.21     2406.55     36.02 o
  -5   4   5     3352.90     3408.03     47.14 o
  -4   4   5     5390.68     5415.11     62.25 o
  -3   4   5     2185.76     2309.40     30.57 o
  -2   4   5     2661.13     2673.18     32.70 o
  -1   4   5     3772.08     3857.45     46.11 o
   0   4   5     3416.69     3544.43     39.31 o
   1   4   5     1933.09     1866.94     21.67 o
   2   4   5    16935.43    17699.87    199.90 o
   3   4   5      693.52      677.87     13.18 o
   4   4   5     5295.66     5224.64     62.96 o
   5   4   5     3759.91     3804.86     49.91 o
   6   4   5     1500.85     1436.91     23.75 o
   7   4   5     4086.17     4007.78     68.09 o
   8   4   5      195.45      173.01     16.87 o
   9   4   5        6.27      104.65    110.68 o
  10   4   5       15.68       58.32     81.58 o
 -11   5   5       11.07        1.93     86.53 o
 -10   5   5     1212.28     1260.06     44.08 o
  -9   5   5      232.15      214.28     19.78 o
  -8   5   5      200.25      169.26     12.54 o
  -7   5   5        6.08       11.85      9.28 o
  -6   5   5     3220.13     3226.15     49.78 o
  -5   5   5       61.50       77.41      7.37 o
  -4   5   5     6263.12     6082.32     69.72 o
  -3   5   5     6124.58     6294.86     79.47 o
  -2   5   5     6181.77     6219.70     71.04 o
  -1   5   5    22611.11    22484.65    248.84 o
   0   5   5      749.87      743.06     10.66 o
   1   5   5    14854.06    15033.43    165.81 o
   2   5   5      291.48      315.89      8.74 o
   3   5   5      866.25      863.79     15.11 o
   4   5   5       25.80       15.44      6.45 o
   5   5   5     7479.53     7625.69     92.02 o
   6   5   5      128.81      117.88      8.54 o
   7   5   5     5082.23     5058.48    106.01 o
   8   5   5     1802.93     1777.48     56.52 o
   9   5   5     2054.16     2067.13     83.07 o
  10   5   5     4431.68     4493.46    150.49 o
 -10   6   5      814.26      795.08     40.37 o
  -9   6   5     7095.90     6952.10    150.00 o
  -8   6   5       76.90       81.95     12.18 o
  -7   6   5    12923.31    12658.24    205.25 o
  -6   6   5      620.21      648.91     18.59 o
  -5   6   5     3045.94     3079.45     43.32 o
  -4   6   5     5645.63     5679.98     70.39 o
  -3   6   5     5792.31     6038.61     72.59 o
  -2   6   5     8351.01     8579.77    100.47 o
  -1   6   5    12010.26    12024.81    136.10 o
   0   6   5      639.33      687.14     11.51 o
   1   6   5     2169.19     2096.73     25.20 o
   2   6   5    22913.14    22726.54    249.82 o
   3   6   5      529.53      596.24     13.64 o
   4   6   5    21986.21    21566.55    315.12 o
   5   6   5       65.68       72.50      8.10 o
   6   6   5     1405.03     1426.37     25.59 o
   7   6   5     6384.78     6369.27    138.90 o
   8   6   5     2938.05     2872.71     81.28 o
   9   6   5     4186.92     4214.60    178.48 o
  10   6   5     1176.21     1161.11     66.63 o
 -10   7   5     4558.40     4357.19    109.23 o
  -9   7   5      500.33      493.14     29.81 o
  -8   7   5      340.62      320.63     18.71 o
  -7   7   5      230.19      227.67     15.58 o
  -6   7   5     6294.56     6152.79     90.25 o
  -5   7   5      429.05      426.16     14.63 o
  -4   7   5    12444.75    12128.48    151.64 o
  -3   7   5     3400.92     3408.26     40.79 o
  -2   7   5     1230.86     1176.76     16.58 o
  -1   7   5    23884.98    23961.13    264.53 o
   0   7   5       43.03       45.86      6.08 o
   1   7   5    18226.29    18253.59    201.00 o
   2   7   5      126.27      124.71      6.89 o
   3   7   5        3.41        6.19      6.74 o
   4   7   5      870.45      885.73     18.41 o
   5   7   5     5604.56     5565.36     83.72 o
   6   7   5      135.52      149.85     13.99 o
   7   7   5     4604.20     4701.59    163.99 o
   8   7   5     3824.82     3780.11    130.64 o
   9   7   5      645.79      689.87     96.67 o
  10   7   5     3914.37     4148.84    246.47 o
 -10   8   5      630.65      623.99     43.11 o
  -9   8   5      414.93      440.01     36.49 o
  -8   8   5     4731.26     4547.60     90.63 o
  -7   8   5      743.91      753.15     25.72 o
  -6   8   5     2188.23     2145.08     51.74 o
  -5   8   5     2490.60     2478.72     39.85 o
  -4   8   5      585.39      581.24     14.49 o
  -3   8   5     1928.10     1929.51     25.35 o
  -2   8   5     1114.20     1134.55     17.88 o
  -1   8   5      238.73      260.77      9.59 o
   0   8   5     3199.38     3252.31     42.68 o
   1   8   5     1249.88     1266.41     18.18 o
   2   8   5      467.82      492.32     12.63 o
   3   8   5     7286.30     7346.42     91.26 o
   4   8   5      757.44      760.45     22.36 o
   5   8   5     7905.76     8029.50    126.32 o
   6   8   5      722.50      730.23     40.02 o
   7   8   5      737.15      789.37     36.41 o
   8   8   5     1417.00     1492.62    101.37 o
   9   8   5      299.16      321.90     72.08 o
  10   8   5       29.91       76.27     69.65 o
 -10   9   5       67.19       49.15     32.13 o
  -9   9   5      789.03      882.86     64.77 o
  -8   9   5      206.60      194.72     24.81 o
  -7   9   5     2908.37     2882.91     74.23 o
  -6   9   5     1430.42     1491.25     36.35 o
  -5   9   5    15447.06    15838.64    268.80 o
  -4   9   5        8.91       29.02      9.35 o
  -3   9   5      918.47      979.31     19.43 o
  -2   9   5     8007.95     7997.31     96.11 o
  -1   9   5      814.52      842.36     15.57 o
   0   9   5    10736.83    10735.66    125.05 o
   1   9   5        7.83       29.80      7.32 o
   2   9   5      419.95      458.23     13.34 o
   3   9   5      347.49      370.80     13.21 o
   4   9   5     3410.79     3555.77     54.03 o
   5   9   5     1461.70     1503.19     40.19 o
   6   9   5     2889.53     2987.85    110.62 o
   7   9   5       69.63       98.81     23.33 o
   8   9   5     1384.01     1524.02    116.83 o
   9   9   5     1402.34     1526.03     91.79 o
  10   9   5       84.88      136.93     45.34 o
 -10  10   5      666.46      698.97     62.15 o
  -9  10   5        1.15       32.64     29.96 o
  -8  10   5     2149.43     2095.25     89.10 o
  -7  10   5        3.69       -8.98     21.04 o
  -6  10   5      123.55      157.49     17.24 o
  -5  10   5     2768.21     2757.60     57.23 o
  -4  10   5        1.35        7.61     12.66 o
  -3  10   5     3053.26     3142.33     45.85 o
  -2  10   5      709.35      761.37     16.65 o
  -1  10   5      297.08      261.76     15.02 o
   0  10   5      655.28      648.17     16.75 o
   1  10   5     1591.25     1549.05     23.99 o
   2  10   5        7.27       17.87      7.57 o
   3  10   5     7048.20     7155.44     94.13 o
   4  10   5      181.21      209.44     16.74 o
   5  10   5     8216.00     8139.79    208.64 o
   6  10   5        6.10       33.30     22.29 o
   7  10   5      294.40      287.88     23.61 o
   8  10   5     1669.53     1747.40     72.83 o
   9  10   5     1810.69     1899.62    107.76 o
  -9  11   5      968.29      978.09     64.60 o
  -8  11   5        4.02       33.68     30.84 o
  -7  11   5       67.41       43.71     26.34 o
  -6  11   5      171.39      184.87     18.82 o
  -5  11   5     4094.98     4029.96     82.01 o
  -4  11   5      817.95      863.99     42.48 o
  -3  11   5     2578.69     2498.95     58.93 o
  -2  11   5      116.90      109.59     11.36 o
  -1  11   5        1.00       11.01     11.31 o
   0  11   5     2027.37     2039.41     34.49 o
   1  11   5     1587.82     1556.40     29.41 o
   2  11   5     1348.84     1330.31     27.26 o
   3  11   5      253.39      271.36     14.51 o
   4  11   5      986.64     1046.68     46.80 o
   5  11   5     1791.41     1927.81     51.69 o
   6  11   5     1060.89     1155.04     40.26 o
   7  11   5      530.12      632.66     42.74 o
   8  11   5      602.15      700.71     48.34 o
   9  11   5      745.41      891.63     69.13 o
  -9  12   5       11.95       12.39     39.07 o
  -8  12   5       35.78       58.16     32.51 o
  -7  12   5        0.93      -11.64     27.02 o
  -6  12   5      255.66      188.68     23.35 o
  -5  12   5      298.11      232.09     22.70 o
  -4  12   5        0.84        5.54     19.59 o
  -3  12   5      168.78      126.79     21.50 o
  -2  12   5       53.21       20.70     18.61 o
  -1  12   5     1055.27     1037.92     25.58 o
   0  12   5     1101.93      946.77     23.75 o
   1  12   5      749.35      675.00     24.57 o
   2  12   5      178.65      167.18     14.71 o
   3  12   5      348.41      311.95     24.16 o
   4  12   5     1803.59     1785.47     62.14 o
   5  12   5      680.90      767.26     48.08 o
   6  12   5      155.14      184.82     24.98 o
   7  12   5       52.62       69.73     29.41 o
   8  12   5     1097.62     1203.58     55.95 o
   9  12   5      887.44      971.32     64.40 o
  -8  13   5        1.35      -37.63     37.63 o
  -7  13   5     1644.72     1316.63     99.87 o
  -6  13   5     2674.54     2244.71    121.35 o
  -5  13   5     6369.70     6107.63    179.03 o
  -4  13   5     1395.61     1388.31     54.12 o
  -3  13   5      953.58      842.07     46.37 o
  -2  13   5     4201.43     3902.71     78.96 o
  -1  13   5     5488.79     4910.07     76.64 o
   0  13   5     4322.69     3801.75     53.66 o
   1  13   5     5391.38     4858.27     82.82 o
   2  13   5     1544.30     1373.31     41.44 o
   3  13   5      398.58      359.57     34.38 o
   4  13   5      583.39      563.90     39.86 o
   5  13   5     2821.22     2659.93     79.97 o
   6  13   5     2826.36     2827.25    128.82 o
   7  13   5      835.51      886.07     70.50 o
   8  13   5      264.43      321.27     36.73 o
  -8  14   5     2821.13     2726.59    166.86 o
  -7  14   5       61.10      101.95     39.59 o
  -6  14   5      120.12       89.09     32.79 o
  -5  14   5     2712.28     2500.56     90.32 o
  -4  14   5     1095.57      971.27     68.70 o
  -3  14   5     1459.60     1276.51     80.17 o
  -2  14   5       33.37       33.65     31.54 o
  -1  14   5        9.42       23.86     20.50 o
   0  14   5       10.31       17.97     19.23 o
   1  14   5     3395.43     2741.47     99.98 o
   2  14   5      546.56      385.86     49.80 o
   3  14   5     2040.74     1839.46     62.77 o
   4  14   5      120.04      135.97     27.62 o
   5  14   5      527.63      662.81     46.88 o
   6  14   5      495.40      537.08     62.45 o
   7  14   5       77.79      131.87     38.84 o
   8  14   5      765.34      953.60     66.19 o
  -8  15   5        5.38      -27.70     53.36 o
  -7  15   5        3.46        7.85     40.66 o
  -6  15   5      225.85      188.11     40.53 o
  -5  15   5      682.52      442.40     58.29 o
  -4  15   5      121.16       20.12     40.84 o
  -3  15   5     2120.98     1521.35     83.59 o
  -2  15   5      841.90      545.16     62.57 o
  -1  15   5      907.98     1010.57     60.89 o
   0  15   5      899.87      907.26     48.14 o
   1  15   5       34.32       49.10     31.97 o
   2  15   5     2075.37     1703.64    140.14 o
   3  15   5      361.06      287.14     33.10 o
   4  15   5       14.32       65.96     33.40 o
   5  15   5        3.00       64.78     41.91 o
   6  15   5     1662.97     1752.73    101.37 o
   7  15   5      107.12      182.75     41.23 o
  -7  16   5      942.60      965.25     67.26 o
  -6  16   5      576.74      499.62     41.71 o
  -5  16   5      171.57       91.64     35.81 o
  -4  16   5     1247.78      592.62     74.94 o
  -3  16   5       45.35       33.75     34.44 o
  -2  16   5      119.33       90.51     30.63 o
  -1  16   5      249.41      241.84     30.88 o
   0  16   5      687.04      800.02     44.78 o
   1  16   5      481.05      495.10     77.26 o
   2  16   5     1869.55     1490.52    110.38 o
   3  16   5      319.40      163.48     61.55 o
   4  16   5     2604.95     2235.19    108.81 o
   5  16   5      186.58      204.83     39.63 o
   6  16   5      581.04      623.26     61.29 o
   7  16   5      452.27      506.24     47.78 o
  -6  17   5      998.02      879.86     54.92 o
  -5  17   5      396.81      375.10     45.42 o
  -4  17   5     6299.44     6290.69    212.70 o
  -3  17   5       24.13       37.78     32.91 o
  -2  17   5     1820.17     1896.98     66.15 o
  -1  17   5     4007.52     4528.69    227.94 o
   0  17   5      365.46      425.81    103.64 o
   1  17   5     8754.56     8773.65    259.95 o
   2  17   5     1298.90      810.28     68.61 o
   3  17   5      589.86      463.37    115.86 o
   4  17   5      212.11      269.15     66.76 o
   5  17   5     3291.31     2787.17    138.83 o
   6  17   5     1096.84     1179.29     66.92 o
  -6  18   5      168.94      134.83     74.46 o
  -5  18   5      100.13       62.52     39.83 o
  -4  18   5     3299.58     3339.71    114.42 o
  -3  18   5     2160.84     2135.02     69.59 o
  -2  18   5     1076.74     1134.77     58.74 o
  -1  18   5      269.68      211.26     59.86 o
   0  18   5     1255.72     1479.22    123.35 o
   1  18   5      252.40      206.17     90.56 o
   2  18   5     5145.30     4890.04    186.19 o
   3  18   5        6.39       16.90     49.74 o
   4  18   5     2410.64     2087.93    129.74 o
   5  18   5      955.93     1006.35     88.09 o
  -5  19   5      300.27      285.22     46.81 o
  -4  19   5      424.97      367.66     40.23 o
  -3  19   5      897.64      775.58     91.73 o
  -2  19   5      464.28      478.12     66.07 o
  -1  19   5     1149.74     1368.46    100.13 o
   0  19   5      346.57      330.62     65.26 o
   1  19   5      158.04       72.83     73.45 o
   2  19   5      419.80      300.31    118.73 o
   3  19   5        2.07       92.31     46.68 o
   4  19   5        3.63      100.04     46.66 o
  -3  20   5      949.64      819.73    125.78 o
  -2  20   5      303.15      281.37     66.47 o
  -1  20   5      500.32      510.89     71.01 o
   0  20   5      113.60      156.80    110.48 o
   1  20   5     2292.22     2604.96    141.08 o
   2  20   5       50.76       65.30     96.03 o
   3  20   5      622.64      869.00    152.94 o
  -1  21   5      233.43      171.91     68.13 o
   0  21   5     1126.69     1104.23     99.95 o
   1  21   5      397.27      357.89     71.01 o
 -11   0   6     3149.90     3418.05    155.58 o
 -10   0   6      954.10      961.70     49.83 o
  -9   0   6      307.39      268.39     22.02 o
  -8   0   6    42881.55    42063.67    925.75 o
  -7   0   6     5116.97     5127.39     93.77 o
  -6   0   6    33799.54    33413.45    594.00 o
  -5   0   6     1754.39     1698.88     34.27 o
  -4   0   6      486.78      397.80     16.50 o
  -3   0   6    84126.45    82437.78   1366.28 o
  -2   0   6    56389.71    56374.20    895.75 o
  -1   0   6    27994.74    28425.80    457.22 o
   0   0   6       50.29       -7.22      7.22 o
   1   0   6    45958.45    45263.89    712.40 o
   2   0   6    46533.66    46058.91    813.49 o
   3   0   6   108165.23   107709.24   2063.09 o
   4   0   6      570.02      608.92     18.36 o
   5   0   6     3237.03     3214.17     62.58 o
   6   0   6    45273.43    45729.05    926.92 o
   7   0   6    10798.36    10758.62    219.90 o
   8   0   6    35830.04    34671.67    932.11 o
   9   0   6     2114.05     2048.79    115.71 o
  10   0   6       88.99       84.52     36.22 o
 -11   1   6     1559.76     1608.55     73.83 o
 -10   1   6     1469.69     1550.59     44.51 o
  -9   1   6      199.52      151.77     14.83 o
  -8   1   6     2076.05     2038.36     37.61 o
  -7   1   6      695.55      677.83     16.10 o
  -6   1   6      381.70      374.51     11.43 o
  -5   1   6     3479.52     3752.43     49.76 o
  -4   1   6    10802.34    11023.17    128.14 o
  -3   1   6      741.74      748.95     12.43 o
  -2   1   6     6919.75     6892.77     81.54 o
  -1   1   6     2311.58     2248.39     27.98 o
   0   1   6     5377.89     5528.05     60.38 o
   1   1   6     2096.32     1972.91     22.85 o
   2   1   6      447.04      448.38      9.72 o
   3   1   6       11.87        4.37      6.42 o
   4   1   6      374.35      413.13     10.65 o
   5   1   6       11.82       11.31      6.59 o
   6   1   6      556.54      540.70     20.44 o
   7   1   6     1916.17     1842.72     36.46 o
   8   1   6     5115.96     4866.60     96.84 o
   9   1   6      606.20      619.47     53.21 o
  10   1   6     2355.99     2455.40     89.65 o
 -11   2   6        6.60       26.59     41.91 o
 -10   2   6     2408.29     2523.70     62.15 o
  -9   2   6     3092.95     3090.99     70.76 o
  -8   2   6      481.03      442.94     20.63 o
  -7   2   6     8412.90     8456.94    112.17 o
  -6   2   6      118.03      124.63      7.85 o
  -5   2   6     2383.75     2316.29     32.11 o
  -4   2   6    14493.99    15236.18    181.76 o
  -3   2   6     1848.66     1757.65     23.45 o
  -2   2   6    15418.74    15611.86    180.30 o
  -1   2   6     3982.73     3939.72     46.05 o
   0   2   6      794.09      834.38     11.43 o
   1   2   6       41.93       36.45      4.66 o
   2   2   6    28974.77    29414.71    345.33 o
   3   2   6      248.09      215.65      8.66 o
   4   2   6    23225.63    24099.40    303.73 o
   5   2   6     2463.55     2412.48     33.42 o
   6   2   6       45.74       33.73      7.76 o
   7   2   6     5104.72     5015.03     94.82 o
   8   2   6      202.86      163.23     28.40 o
   9   2   6     1176.20     1108.41     91.18 o
  10   2   6      354.91      359.85     37.09 o
 -11   3   6      121.35      168.68     66.16 o
 -10   3   6      356.39      374.59     26.52 o
  -9   3   6    11250.61    11137.12    213.84 o
  -8   3   6     2198.84     2161.21     40.48 o
  -7   3   6     2831.53     2907.44     39.53 o
  -6   3   6      380.37      416.59     12.98 o
  -5   3   6    12173.84    12380.70    159.07 o
  -4   3   6     4547.91     4452.85     57.27 o
  -3   3   6    16430.86    16884.50    217.36 o
  -2   3   6     7733.14     7968.60     95.96 o
  -1   3   6      230.48      236.10      6.81 o
   0   3   6    32976.94    33415.25    357.38 o
   1   3   6      698.73      731.05     11.46 o
   2   3   6     6792.25     7021.48     80.16 o
   3   3   6     1877.77     1843.04     24.18 o
   4   3   6     7268.93     7364.77     92.42 o
   5   3   6     4745.48     4759.02     62.92 o
   6   3   6     2985.15     3004.44     45.09 o
   7   3   6     2119.59     2074.57     43.01 o
   8   3   6      128.21      114.74     38.34 o
   9   3   6    11350.92    11165.11    362.87 o
  10   3   6       23.44       15.93     42.26 o
 -10   4   6      336.71      383.44     27.16 o
  -9   4   6     5903.38     5897.80    117.30 o
  -8   4   6     3196.37     3101.21     59.20 o
  -7   4   6     3570.08     3605.74     58.70 o
  -6   4   6     1245.98     1277.07     22.47 o
  -5   4   6       38.36       50.97      7.13 o
  -4   4   6    19298.54    19604.31    241.31 o
  -3   4   6    11087.59    11392.09    150.87 o
  -2   4   6    12620.86    12751.05    152.39 o
  -1   4   6     6791.50     6964.14     82.25 o
   0   4   6     1888.66     1921.92     22.28 o
   1   4   6     3243.79     3345.83     39.29 o
   2   4   6    28161.62    27981.23    316.53 o
   3   4   6     8647.68     8644.13    101.71 o
   4   4   6    14926.88    15180.93    187.92 o
   5   4   6      208.92      186.95      7.80 o
   6   4   6       12.69       15.62      8.06 o
   7   4   6     4586.79     4458.73    101.67 o
   8   4   6     5373.72     5073.09    134.95 o
   9   4   6     2825.02     2835.51    142.88 o
  10   4   6      425.76      382.19     79.49 o
 -10   5   6     3531.18     3585.61     99.80 o
  -9   5   6     1817.61     1956.00     48.65 o
  -8   5   6      980.01     1035.59     27.93 o
  -7   5   6       84.39       90.50     11.69 o
  -6   5   6    10042.85    10068.59    138.13 o
  -5   5   6    13016.31    12926.79    170.37 o
  -4   5   6    17507.70    17521.81    219.25 o
  -3   5   6     3782.19     4023.81     51.56 o
  -2   5   6     1923.62     1967.08     25.40 o
  -1   5   6    28329.64    28334.97    332.29 o
   0   5   6    27074.76    27349.28    310.54 o
   1   5   6    28320.89    28975.59    332.75 o
   2   5   6     1788.41     1857.96     23.00 o
   3   5   6     6630.88     6741.96     79.14 o
   4   5   6    14329.14    14139.38    181.53 o
   5   5   6    22517.54    22191.63    278.90 o
   6   5   6     6986.40     6988.30    138.90 o
   7   5   6       19.63       35.93     29.81 o
   8   5   6     1441.36     1479.08     64.50 o
   9   5   6     2758.89     2769.52    101.28 o
  10   5   6     4296.32     4167.98    141.92 o
 -10   6   6      863.36      947.39     47.65 o
  -9   6   6     1098.51     1111.28     54.38 o
  -8   6   6     4375.15     4384.58     81.45 o
  -7   6   6    10900.79    10710.61    187.52 o
  -6   6   6    15573.16    15403.29    209.62 o
  -5   6   6       63.50       64.80      8.55 o
  -4   6   6     1865.33     1771.69     26.91 o
  -3   6   6    27105.45    27128.96    301.47 o
  -2   6   6    28395.66    28552.02    322.34 o
  -1   6   6    12099.65    11908.42    134.57 o
   0   6   6       82.09       88.23      6.13 o
   1   6   6     6023.29     5957.75     69.41 o
   2   6   6    34151.30    34697.89    396.22 o
   3   6   6    24443.87    24090.32    295.03 o
   4   6   6     2389.73     2314.66     36.95 o
   5   6   6       38.61       46.13      9.52 o
   6   6   6    18481.57    18059.89    321.10 o
   7   6   6     7876.83     7632.45    190.70 o
   8   6   6     6223.09     6155.89    194.11 o
   9   6   6     1343.62     1319.22     93.22 o
  10   6   6      788.13      871.36     62.12 o
 -10   7   6      323.55      370.69     33.82 o
  -9   7   6      420.85      421.65     29.23 o
  -8   7   6       50.13       65.49     15.54 o
  -7   7   6     3851.92     3755.00     70.58 o
  -6   7   6       73.65       83.99     13.27 o
  -5   7   6        2.64       15.72      9.46 o
  -4   7   6      183.03      192.20      8.55 o
  -3   7   6     1861.77     2094.93     25.43 o
  -2   7   6     2003.92     2257.94     28.90 o
  -1   7   6     3858.69     3670.36     44.50 o
   0   7   6      524.38      623.37     12.92 o
   1   7   6     2549.28     2378.71     28.79 o
   2   7   6     1550.11     1740.80     23.59 o
   3   7   6      351.54      448.96     13.12 o
   4   7   6      434.93      464.07     17.20 o
   5   7   6      103.95      101.52     11.02 o
   6   7   6       15.54       51.39     18.51 o
   7   7   6     2488.37     2521.92     74.17 o
   8   7   6       95.42      136.32     66.76 o
   9   7   6      144.95      184.70     64.88 o
  10   7   6     1083.05     1109.79     69.79 o
 -10   8   6     2273.40     2269.95     76.47 o
  -9   8   6     3661.44     3575.65     86.39 o
  -8   8   6      950.59      970.04     39.88 o
  -7   8   6      291.67      306.16     18.90 o
  -6   8   6     4649.11     4611.09     88.79 o
  -5   8   6     2921.48     2893.21     45.42 o
  -4   8   6     1573.12     1524.44     25.66 o
  -3   8   6     1676.89     1656.21     24.64 o
  -2   8   6     1657.50     1620.97     22.18 o
  -1   8   6     2006.42     2045.43     26.52 o
   0   8   6     1193.26     1306.62     20.18 o
   1   8   6     2378.32     2269.24     29.45 o
   2   8   6       81.79      116.99      6.68 o
   3   8   6     5297.00     5452.57     73.79 o
   4   8   6      882.64      870.94     18.51 o
   5   8   6      108.43      112.09     15.95 o
   6   8   6      880.63      899.23     42.43 o
   7   8   6      523.97      563.24     44.45 o
   8   8   6      400.66      517.51    109.17 o
   9   8   6      850.89      899.19     63.63 o
  10   8   6     1800.40     1888.56     94.90 o
 -10   9   6     7477.76     6868.39    296.57 o
  -9   9   6     2397.77     2365.68     65.41 o
  -8   9   6     1178.47     1198.33     43.37 o
  -7   9   6     1125.14     1110.52     43.88 o
  -6   9   6     7634.23     7536.87    177.05 o
  -5   9   6     4028.73     4005.13     78.43 o
  -4   9   6    28051.80    27322.35    395.31 o
  -3   9   6        1.27       22.05      9.08 o
  -2   9   6       61.19       69.00      8.35 o
  -1   9   6    20617.15    20213.34    232.55 o
   0   9   6    15214.17    14989.33    184.80 o
   1   9   6    15861.07    15626.27    188.37 o
   2   9   6      227.62      201.59      8.97 o
   3   9   6     1529.13     1582.34     25.73 o
   4   9   6    20081.94    20171.84    315.24 o
   5   9   6     9167.23     9073.72    206.38 o
   6   9   6     4298.55     4237.08    102.77 o
   7   9   6     2753.53     2746.69     74.63 o
   8   9   6     4312.37     4721.91    335.53 o
   9   9   6     1611.87     1857.44    171.70 o
  -9  10   6      106.19      141.40     48.95 o
  -8  10   6     4157.68     4038.23    139.73 o
  -7  10   6     1363.37     1370.23     53.31 o
  -6  10   6      900.86      905.56     35.89 o
  -5  10   6     2415.78     2470.76     50.16 o
  -4  10   6       76.88      112.55     14.83 o
  -3  10   6     4539.56     4727.97     67.37 o
  -2  10   6       20.97       18.53      9.51 o
  -1  10   6      394.24      440.96     15.40 o
   0  10   6       16.59       37.31      9.04 o
   1  10   6     3431.44     3497.26     48.19 o
   2  10   6      216.21      245.08     11.24 o
   3  10   6     8485.59     8729.05    123.64 o
   4  10   6     2979.50     3001.10     93.75 o
   5  10   6     3258.54     3316.80    104.14 o
   6  10   6     2334.65     2241.80     67.14 o
   7  10   6      696.25      825.84     72.62 o
   8  10   6     1804.57     1887.40     92.57 o
   9  10   6       39.30       74.03     42.70 o
  -9  11   6     5245.37     4793.94    267.08 o
  -8  11   6      471.83      456.37     45.53 o
  -7  11   6     1376.97     1255.96     80.40 o
  -6  11   6     4348.38     4364.52    116.85 o
  -5  11   6    25350.53    25257.63    510.70 o
  -4  11   6     6609.60     6863.67    124.54 o
  -3  11   6     9533.46     9770.47    175.01 o
  -2  11   6    12282.73    12176.54    163.88 o
  -1  11   6    10676.71    10960.57    143.96 o
   0  11   6    61223.25    60733.24    779.58 o
   1  11   6    13037.36    13566.07    172.65 o
   2  11   6     8519.17     8923.63    121.21 o
   3  11   6     6240.43     6239.55    116.94 o
   4  11   6    16584.37    16541.12    474.22 o
   5  11   6    16700.49    17108.54    402.35 o
   6  11   6    13386.09    13632.95    362.11 o
   7  11   6        3.47       54.74     27.61 o
   8  11   6        0.41       56.66     30.37 o
   9  11   6     9548.20    10208.74    447.03 o
  -9  12   6      426.49      368.16     47.06 o
  -8  12   6      116.29       81.58     37.58 o
  -7  12   6     7754.61     7475.19    175.42 o
  -6  12   6      176.46      130.88     26.88 o
  -5  12   6     6088.20     5896.19    116.34 o
  -4  12   6      760.96      822.65     44.34 o
  -3  12   6     1022.64     1002.22     51.25 o
  -2  12   6     1103.39     1070.58     29.33 o
  -1  12   6     2972.57     2898.41     48.86 o
   0  12   6      282.32      303.96     15.39 o
   1  12   6      428.31      457.28     17.34 o
   2  12   6     3873.40     3884.31     69.92 o
   3  12   6       54.22       55.49     21.39 o
   4  12   6     2435.71     2693.13     77.47 o
   5  12   6     2890.29     2933.69     80.78 o
   6  12   6      613.63      676.90     42.60 o
   7  12   6     3888.66     4148.01    108.08 o
   8  12   6       30.85       93.85     32.43 o
  -8  13   6     1695.74     1504.89     61.06 o
  -7  13   6      810.16      720.71     44.82 o
  -6  13   6     1060.92      957.42     45.53 o
  -5  13   6       50.58       44.92     25.98 o
  -4  13   6      124.83      113.46     22.97 o
  -3  13   6      582.72      417.52     30.55 o
  -2  13   6    10107.89     9796.87    180.77 o
  -1  13   6     1795.73     1702.74     37.98 o
   0  13   6    15590.31    15122.66    214.61 o
   1  13   6     2632.22     2574.02     48.44 o
   2  13   6     3882.86     3659.93     80.60 o
   3  13   6      953.17      825.35     39.01 o
   4  13   6      732.48      784.73     44.87 o
   5  13   6      486.67      483.84     41.12 o
   6  13   6     2315.86     2358.21     86.90 o
   7  13   6      110.27      148.00     32.85 o
   8  13   6     1685.25     1708.48     63.68 o
  -8  14   6     2356.57     2065.18     73.68 o
  -7  14   6      967.88      832.76     52.56 o
  -6  14   6    10430.23     9532.83    272.39 o
  -5  14   6       32.01      -14.60     29.78 o
  -4  14   6       26.50      -21.87     21.87 o
  -3  14   6     3583.86     3492.48     97.88 o
  -2  14   6     6367.94     6243.07    167.18 o
  -1  14   6      845.43      788.98     45.83 o
   0  14   6     1401.72     1313.22     57.76 o
   1  14   6     4484.63     3965.23     99.64 o
   2  14   6     1277.56     1053.92     74.20 o
   3  14   6     7583.40     7012.93    196.45 o
   4  14   6      251.35      236.17     28.05 o
   5  14   6       13.20       47.75     27.30 o
   6  14   6     5477.39     5349.99    188.27 o
   7  14   6     1911.12     1930.27    108.43 o
   8  14   6     1192.79     1229.10     92.22 o
  -7  15   6     2056.94     1889.60     79.65 o
  -6  15   6     7196.54     6597.24    328.38 o
  -5  15   6     8244.66     7474.89    357.00 o
  -4  15   6     8509.66     8365.55    330.84 o
  -3  15   6      111.14       20.39     35.25 o
  -2  15   6       98.85        5.54     24.28 o
  -1  15   6    16929.61    15517.21    547.64 o
   0  15   6     4154.83     4004.48     77.67 o
   1  15   6    13457.53    11803.42    502.22 o
   2  15   6       59.45       96.47     57.22 o
   3  15   6      502.19      573.02     48.80 o
   4  15   6     8571.99     8027.01    206.79 o
   5  15   6    12458.28    12259.39    379.84 o
   6  15   6     3852.65     4006.12    125.10 o
   7  15   6     1857.27     1965.44    103.70 o
  -7  16   6     1885.00     1886.78     81.10 o
  -6  16   6       54.22       74.86     41.71 o
  -5  16   6     1130.09     1021.45     63.67 o
  -4  16   6      880.79      898.17     58.57 o
  -3  16   6     1428.04      707.67     53.51 o
  -2  16   6     5088.70     4695.49    235.13 o
  -1  16   6     2413.11     2544.70    108.60 o
   0  16   6       21.21       26.81     51.66 o
   1  16   6     1744.24     1673.99     75.81 o
   2  16   6     6921.58     4309.65    226.96 o
   3  16   6     1074.12     1139.85     81.39 o
   4  16   6     1600.28     1479.67     80.68 o
   5  16   6     1580.88     1539.57     81.13 o
   6  16   6       94.32      186.97     43.60 o
  -6  17   6       16.18       24.42     43.15 o
  -5  17   6     4050.60     3874.20    159.36 o
  -4  17   6     2948.29     2955.35    135.07 o
  -3  17   6     2235.98     2067.92     93.75 o
  -2  17   6      105.81      140.00     36.92 o
  -1  17   6     4092.87     4521.41    162.91 o
   0  17   6     6013.63     6423.04    219.11 o
   1  17   6     4911.72     5150.33    401.88 o
   2  17   6      580.12      611.81     74.00 o
   3  17   6      838.43      761.44    117.73 o
   4  17   6     2656.26     2199.92    206.26 o
   5  17   6     2607.49     2594.01    135.07 o
   6  17   6      633.86      791.88     60.37 o
  -5  18   6      262.73      214.89     45.75 o
  -4  18   6       83.22       29.74     41.90 o
  -3  18   6     1018.33     1117.42     56.13 o
  -2  18   6     1916.03     2089.64     95.49 o
  -1  18   6      135.54      114.44     58.51 o
   0  18   6        5.79      -55.90     67.42 o
   1  18   6      466.99      415.10     76.47 o
   2  18   6     1329.62     1170.22    115.50 o
   3  18   6      578.24      390.41     78.48 o
   4  18   6       67.04      200.50     47.65 o
   5  18   6      478.85      556.88     94.57 o
  -4  19   6      124.48      137.86     58.38 o
  -3  19   6      673.66      925.89    116.25 o
  -2  19   6     1167.41     1197.51    100.28 o
  -1  19   6      766.10      819.88     92.46 o
   0  19   6      104.83       54.71     59.47 o
   1  19   6      171.31      100.06     58.79 o
   2  19   6       79.53      -34.76     93.58 o
   3  19   6        9.64      122.32     46.45 o
   4  19   6        0.75      160.73     60.36 o
  -3  20   6     4798.18     5003.46    207.43 o
  -2  20   6     8422.39     9400.36    379.74 o
  -1  20   6     2852.00     3307.82    147.85 o
   0  20   6        3.69      -62.34     62.34 o
   1  20   6     3480.77     3672.41    143.19 o
   2  20   6     9227.14     9485.24    351.16 o
 -10   1   7      398.79      402.59     27.36 o
  -9   1   7     1191.24     1183.97     37.55 o
  -8   1   7      187.05      225.96     17.64 o
  -7   1   7     1080.23     1057.64     18.63 o
  -6   1   7     5379.85     5375.54     69.49 o
  -5   1   7     5976.98     6007.10     82.95 o
  -4   1   7      292.53      268.29     10.51 o
  -3   1   7      532.08      530.49     11.72 o
  -2   1   7     4516.12     4605.44     56.38 o
  -1   1   7     3059.21     3174.80     37.83 o
   0   1   7    11713.51    11962.09    129.48 o
   1   1   7     2685.99     2600.85     33.08 o
   2   1   7      616.81      603.24     11.54 o
   3   1   7     1729.37     1761.11     24.75 o
   4   1   7     2138.57     2125.72     31.63 o
   5   1   7     5447.20     5406.48     72.77 o
   6   1   7     4076.84     4160.20     59.12 o
   7   1   7      302.07      278.85     26.45 o
   8   1   7       14.90        1.14     14.23 o
   9   1   7     2367.23     2232.38     75.17 o
  10   1   7      503.88      520.45     44.11 o
 -10   2   7     2977.65     2987.35     70.91 o
  -9   2   7      852.94      881.00     33.50 o
  -8   2   7      768.31      818.03     23.19 o
  -7   2   7     1665.08     1652.55     27.28 o
  -6   2   7      198.74      201.22      9.19 o
  -5   2   7     9645.24     9714.66    136.83 o
  -4   2   7      877.74      859.91     16.39 o
  -3   2   7     9388.19     9562.97    120.33 o
  -2   2   7      818.49      838.48     13.21 o
  -1   2   7      960.77     1049.87     14.87 o
   0   2   7     1855.64     1929.90     23.50 o
   1   2   7     6059.71     5978.01     72.91 o
   2   2   7       60.81       50.27      5.81 o
   3   2   7     9744.30    10162.00    122.65 o
   4   2   7      464.43      492.65     13.88 o
   5   2   7      342.46      304.27     11.20 o
   6   2   7     3809.82     3783.76     69.32 o
   7   2   7      557.21      524.40     26.56 o
   8   2   7     1753.11     1709.37     67.68 o
   9   2   7      457.20      421.80     49.14 o
  10   2   7      111.46       99.59     27.72 o
 -10   3   7      610.56      643.75     32.53 o
  -9   3   7      525.31      525.84     28.88 o
  -8   3   7     1741.87     1737.53     38.16 o
  -7   3   7     2876.34     2874.70     47.75 o
  -6   3   7     1366.04     1400.30     23.30 o
  -5   3   7     1068.22     1027.40     20.03 o
  -4   3   7     1894.62     2012.65     30.11 o
  -3   3   7      549.33      518.79     11.91 o
  -2   3   7     7661.73     7866.32     94.86 o
  -1   3   7     1207.70     1214.47     15.71 o
   0   3   7     6680.50     6572.92     75.29 o
   1   3   7     1463.77     1491.32     20.03 o
   2   3   7     2694.68     2680.44     33.00 o
   3   3   7     1173.37     1249.47     18.11 o
   4   3   7       21.16        7.37      6.03 o
   5   3   7      570.70      556.75     13.48 o
   6   3   7     3023.77     3051.57     59.85 o
   7   3   7      819.71      759.39     33.08 o
   8   3   7      967.63      950.39     37.22 o
   9   3   7     2518.64     2364.19    161.37 o
  10   3   7       69.63       60.54     31.82 o
 -10   4   7       38.70       32.46     20.91 o
  -9   4   7     1367.73     1373.59     41.84 o
  -8   4   7      988.40     1013.62     28.06 o
  -7   4   7     1414.61     1445.91     30.70 o
  -6   4   7    10931.67    10838.81    147.76 o
  -5   4   7     1521.97     1485.83     25.43 o
  -4   4   7     2373.62     2300.01     33.97 o
  -3   4   7     1963.20     1940.38     26.02 o
  -2   4   7       33.81       20.20      6.17 o
  -1   4   7     1292.78     1187.61     17.06 o
   0   4   7      922.35      812.08     12.92 o
   1   4   7      561.65      579.19     11.47 o
   2   4   7      920.77      956.84     14.64 o
   3   4   7     3996.76     3831.60     45.29 o
   4   4   7     2047.52     1971.07     28.15 o
   5   4   7     4845.88     4817.72     73.68 o
   6   4   7     7213.81     7106.34    132.72 o
   7   4   7     1654.63     1666.32     52.10 o
   8   4   7      302.62      325.90     37.69 o
   9   4   7      516.66      488.00     39.14 o
  10   4   7        3.26      -10.06     39.66 o
 -10   5   7     3985.50     4038.92    100.68 o
  -9   5   7      375.48      392.00     27.62 o
  -8   5   7      510.72      500.98     22.53 o
  -7   5   7      310.86      307.52     17.38 o
  -6   5   7     3686.64     3691.93     61.85 o
  -5   5   7     2110.94     2216.65     35.27 o
  -4   5   7     6445.76     6379.54     84.60 o
  -3   5   7     3637.13     3565.98     44.72 o
  -2   5   7      356.24      370.86     11.26 o
  -1   5   7    24834.24    25123.47    293.73 o
   0   5   7      316.40      367.06     10.34 o
   1   5   7    16980.30    17384.74    196.89 o
   2   5   7     1772.74     1678.77     22.07 o
   3   5   7      161.52      158.55      7.28 o
   4   5   7     6238.55     5962.27     76.51 o
   5   5   7     5990.09     5960.10     87.28 o
   6   5   7     1275.71     1233.46     42.40 o
   7   5   7      836.78      839.26     35.07 o
   8   5   7     4035.76     3833.68    187.16 o
   9   5   7      142.52       95.51     64.29 o
  10   5   7     6005.16     5976.14    221.94 o
 -10   6   7        3.35       32.47     41.25 o
  -9   6   7     8145.95     7929.59    182.24 o
  -8   6   7       81.08       86.46     15.35 o
  -7   6   7    11175.89    10901.33    190.31 o
  -6   6   7     3907.60     3863.63     69.19 o
  -5   6   7       84.60      105.34      9.84 o
  -4   6   7    18214.39    17966.33    244.32 o
  -3   6   7     3806.73     3968.77     53.20 o
  -2   6   7     7898.89     8037.82     94.70 o
  -1   6   7       25.50       31.21      6.70 o
   0   6   7     4849.54     4734.65     61.62 o
   1   6   7     3912.41     3829.80     48.49 o
   2   6   7    24126.15    23939.85    272.81 o
   3   6   7      506.78      557.50     12.89 o
   4   6   7     6996.08     6883.65     86.45 o
   5   6   7     8358.07     8250.92    133.83 o
   6   6   7        0.63       32.83     18.20 o
   7   6   7    13304.51    12292.44    453.27 o
   8   6   7      332.13      311.64     47.84 o
   9   6   7     2154.78     2060.16     85.22 o
  10   6   7      283.62      296.68     41.61 o
 -10   7   7      653.80      702.93     56.00 o
  -9   7   7     2420.83     2434.63     74.77 o
  -8   7   7       30.66       48.99     19.73 o
  -7   7   7     2471.85     2499.92     53.34 o
  -6   7   7       85.67       90.74     13.14 o
  -5   7   7      674.58      669.49     21.25 o
  -4   7   7        1.81       19.26      8.85 o
  -3   7   7     9426.89     9422.49    116.39 o
  -2   7   7      615.65      645.83     14.40 o
  -1   7   7    12478.68    12549.80    146.93 o
   0   7   7     8418.99     8425.09    107.12 o
   1   7   7     3183.83     3313.28     44.22 o
   2   7   7     4529.62     4334.04     51.42 o
   3   7   7      477.03      494.30     14.52 o
   4   7   7      523.02      489.89     17.47 o
   5   7   7       52.88       34.74     22.78 o
   6   7   7      157.49      161.24     21.40 o
   7   7   7     1124.28     1150.14     44.05 o
   8   7   7     1907.54     1864.14     78.38 o
   9   7   7      607.60      600.10     79.78 o
  10   7   7     3080.94     3211.63    118.60 o
 -10   8   7      815.30      825.61     45.32 o
  -9   8   7      126.26      147.85     26.57 o
  -8   8   7     1428.16     1419.12     46.35 o
  -7   8   7     4375.18     4225.54     83.01 o
  -6   8   7       24.68       29.91     15.01 o
  -5   8   7     9121.14     9036.14    147.70 o
  -4   8   7      806.52      816.96     20.14 o
  -3   8   7     1176.67     1160.41     18.64 o
  -2   8   7      868.18      922.96     16.64 o
  -1   8   7     1492.65     1580.17     23.61 o
   0   8   7      131.18      131.30      8.50 o
   1   8   7      899.56      929.54     16.93 o
   2   8   7     1752.05     1763.68     24.58 o
   3   8   7     1683.74     1623.81     25.69 o
   4   8   7     4420.52     4409.18     74.30 o
   5   8   7     2558.86     2402.05     63.18 o
   6   8   7     1104.93     1117.21     39.78 o
   7   8   7      983.73     1053.11     41.44 o
   8   8   7      801.21      813.03     70.20 o
   9   8   7       67.31      132.28     49.20 o
  -9   9   7        6.26       27.63     28.84 o
  -8   9   7     2428.51     2311.62     75.70 o
  -7   9   7      309.22      315.80     26.09 o
  -6   9   7      720.25      750.61     27.59 o
  -5   9   7     1397.28     1460.70     32.81 o
  -4   9   7      280.46      306.10     15.76 o
  -3   9   7       80.45       86.82     10.17 o
  -2   9   7     5275.41     5397.62     66.39 o
  -1   9   7     1051.15     1113.23     19.77 o
   0   9   7     6243.17     6405.26     79.17 o
   1   9   7     1141.89     1215.15     20.88 o
   2   9   7     1798.68     1787.54     25.85 o
   3   9   7      262.66      295.64     14.76 o
   4   9   7      663.77      712.05     32.15 o
   5   9   7     2255.06     2256.98     60.88 o
   6   9   7     2417.62     2543.33     82.07 o
   7   9   7       24.47       72.66     32.24 o
   8   9   7     1090.35     1179.62    124.35 o
   9   9   7      986.76     1030.60     72.59 o
  -9  10   7      417.69      344.15     41.66 o
  -8  10   7     3790.91     3713.52    105.28 o
  -7  10   7      888.82      895.29     42.24 o
  -6  10   7      366.88      381.14     28.80 o
  -5  10   7     4978.21     5045.28     98.72 o
  -4  10   7     1190.83     1185.38     28.17 o
  -3  10   7    11289.76    11416.24    157.96 o
  -2  10   7     2431.96     2420.55     37.64 o
  -1  10   7     1768.70     1746.72     26.55 o
   0  10   7      181.39      178.90     10.91 o
   1  10   7     5730.03     5625.92     71.98 o
   2  10   7     3325.69     3358.72     50.92 o
   3  10   7    10991.88    11007.27    183.00 o
   4  10   7        4.29       35.31     20.63 o
   5  10   7     1752.82     1788.77     54.22 o
   6  10   7     2206.33     2362.87     79.78 o
   7  10   7     2424.55     2582.25    127.52 o
   8  10   7     3851.59     3971.85    191.47 o
   9  10   7      314.24      382.70     92.10 o
  -9  11   7       33.85       14.89     66.81 o
  -8  11   7     1241.78     1199.67     52.38 o
  -7  11   7      745.05      757.78     42.69 o
  -6  11   7      100.85       90.58     22.88 o
  -5  11   7     1339.73     1418.95     43.51 o
  -4  11   7      399.53      453.71     23.07 o
  -3  11   7      563.53      635.93     25.53 o
  -2  11   7     2577.59     2590.55     53.01 o
  -1  11   7      821.51      867.27     21.01 o
   0  11   7       30.13       43.78     10.37 o
   1  11   7      553.83      636.89     20.62 o
   2  11   7      641.83      708.31     24.71 o
   3  11   7     1576.26     1611.98     44.64 o
   4  11   7      739.14      829.77     37.03 o
   5  11   7     1393.02     1393.46     47.60 o
   6  11   7       94.89      172.95     32.72 o
   7  11   7      581.90      695.58     50.84 o
   8  11   7        5.98       40.06     31.61 o
  -8  12   7      636.78      681.13     54.24 o
  -7  12   7      212.56      192.26     30.07 o
  -6  12   7       56.09       54.89     27.01 o
  -5  12   7       71.10       88.22     22.79 o
  -4  12   7     1844.41     1949.72     56.90 o
  -3  12   7     1064.50     1140.44     35.44 o
  -2  12   7      261.33      231.58     16.38 o
  -1  12   7       10.20       20.29     13.37 o
   0  12   7      851.35      916.65     23.90 o
   1  12   7     1857.13     1951.48     33.58 o
   2  12   7      914.88      990.52     29.35 o
   3  12   7      421.05      507.47     33.30 o
   4  12   7      197.01      226.96     28.22 o
   5  12   7      696.41      767.75     49.00 o
   6  12   7     1112.04     1256.80     60.49 o
   7  12   7      842.76      888.30     52.03 o
   8  12   7      407.41      519.43     59.14 o
  -8  13   7     1529.68     1464.40     61.91 o
  -7  13   7     1871.70     1815.23     60.54 o
  -6  13   7     1017.12      977.98     45.06 o
  -5  13   7       64.29       45.92     24.03 o
  -4  13   7     1270.93     1177.55     53.77 o
  -3  13   7      266.74      236.34     21.58 o
  -2  13   7     4851.23     4925.54     92.77 o
  -1  13   7      733.56      740.82     31.21 o
   0  13   7      450.36      470.51     22.15 o
   1  13   7       26.69       41.88     16.05 o
   2  13   7      145.62      150.76     24.05 o
   3  13   7      853.60      914.67     44.85 o
   4  13   7      396.12      425.00     31.77 o
   5  13   7      436.15      475.27     46.72 o
   6  13   7      580.81      675.43     54.06 o
   7  13   7       72.76      136.29     36.37 o
   8  13   7       86.87      155.60     41.12 o
  -7  14   7        1.36      -25.64     35.00 o
  -6  14   7      210.13      139.42     31.65 o
  -5  14   7      771.93      666.90     50.19 o
  -4  14   7      161.87      109.60     28.70 o
  -3  14   7     1231.48     1236.27     67.10 o
  -2  14   7       75.34       50.56     23.39 o
  -1  14   7      960.71      837.64     42.75 o
   0  14   7       21.62       33.21     18.98 o
   1  14   7      917.03      757.20     49.25 o
   2  14   7       15.29       10.09     25.64 o
   3  14   7     2635.35     2694.49     76.29 o
   4  14   7      208.50      244.82     34.08 o
   5  14   7     2050.52     2128.83    101.86 o
   6  14   7      686.50      691.14     50.00 o
   7  14   7      449.42      557.57     64.38 o
  -7  15   7      402.66      379.48     47.51 o
  -6  15   7      301.13      198.52     38.55 o
  -5  15   7     2236.52     2234.44     81.79 o
  -4  15   7       67.37        2.59     28.52 o
  -3  15   7      341.51      264.60     32.85 o
  -2  15   7     3490.11     3499.31    112.05 o
  -1  15   7      442.37      363.25     29.00 o
   0  15   7     2300.66     2159.31    114.90 o
   1  15   7       44.02      122.52     50.47 o
   2  15   7      311.85      265.56     43.28 o
   3  15   7     1862.56     1748.74     97.81 o
   4  15   7      769.69      844.49     54.26 o
   5  15   7     1312.41     1370.01     71.48 o
   6  15   7      110.21      198.41     41.96 o
   7  15   7      325.29      403.62     41.59 o
  -6  16   7      107.31       89.98     43.92 o
  -5  16   7      619.22      597.71     52.51 o
  -4  16   7     2687.67     2693.47     92.10 o
  -3  16   7      543.42      525.55     44.86 o
  -2  16   7     2574.21     2678.07     91.41 o
  -1  16   7      603.68      649.94     55.94 o
   0  16   7        0.68      -53.30     89.55 o
   1  16   7       46.62      158.19     46.54 o
   2  16   7     3786.21     3772.13    140.68 o
   3  16   7      357.41      237.60     54.04 o
   4  16   7     3988.34     3788.06    148.78 o
   5  16   7      527.77      604.32     68.26 o
   6  16   7       87.78      206.60     45.14 o
  -6  17   7     1808.63     1865.20     82.01 o
  -5  17   7      344.68      344.20     45.87 o
  -4  17   7      565.50      598.97     50.01 o
  -3  17   7     3304.06     3572.47    142.33 o
  -2  17   7      643.75      775.50     59.36 o
  -1  17   7     9425.36    10222.67    742.59 o
   0  17   7       65.13       78.48     72.45 o
   1  17   7     1416.55     1252.55    259.60 o
   2  17   7     2561.76     2839.28    165.13 o
   3  17   7     1073.82     1261.96    122.29 o
   4  17   7     3920.09     4096.08    222.17 o
   5  17   7      915.39     1048.75     83.07 o
  -5  18   7       14.97      -55.37     55.37 o
  -4  18   7     1919.25     1997.29     72.40 o
  -3  18   7       55.34       24.18     49.01 o
  -2  18   7      240.70      875.41    134.83 o
  -1  18   7       43.92      -50.31     94.58 o
   0  18   7      200.94      169.32     59.85 o
   1  18   7      240.25      156.14    112.70 o
   2  18   7      899.51      889.49    116.72 o
   3  18   7      127.30      283.48     47.28 o
   4  18   7     1956.44     2150.08    148.66 o
  -3  19   7       80.48       72.45    100.62 o
  -2  19   7     1067.70     1676.35    152.94 o
  -1  19   7     2182.99     2680.31    260.61 o
   0  19   7       25.17      -60.67     60.67 o
   1  19   7     3374.92     3529.35    226.62 o
   2  19   7      170.11      298.44    107.66 o
   3  19   7       61.95      210.57     63.39 o
  -2  20   7        1.25        8.05    102.63 o
  -1  20   7      462.94      430.66    116.72 o
   0  20   7      420.27      375.62     69.93 o
   1  20   7        2.17      -63.63     63.63 o
 -10   0   8    11572.45    11708.39    339.00 o
  -9   0   8     1434.41     1391.40     58.84 o
  -8   0   8      799.50      823.57     33.74 o
  -7   0   8    17123.15    16945.21    400.14 o
  -6   0   8     4928.02     4848.44     94.12 o
  -5   0   8    37180.42    36932.82    626.65 o
  -4   0   8     1703.06     1663.14     34.46 o
  -3   0   8      466.19      375.17     13.81 o
  -2   0   8    12302.23    12600.15    209.23 o
  -1   0   8    58974.27    61922.48    986.92 o
   0   0   8    42730.32    43235.77    718.86 o
   1   0   8      803.09      617.18     18.09 o
   2   0   8     1255.95     1245.29     27.06 o
   3   0   8     4582.89     4754.55     85.58 o
   4   0   8    24109.79    24830.44    476.02 o
   5   0   8      652.18      657.35     26.83 o
   6   0   8     7312.06     7659.36    272.36 o
   7   0   8     5153.89     5272.05    148.20 o
   8   0   8      232.82      244.06     34.42 o
   9   0   8     4057.57     4127.49    203.26 o
  10   0   8      272.55      271.68     46.29 o
 -10   1   8      927.51      927.31     36.81 o
  -9   1   8     4545.61     4350.38     95.18 o
  -8   1   8      862.55      880.69     24.92 o
  -7   1   8      165.82      168.65     12.81 o
  -6   1   8     4409.95     4376.20     60.57 o
  -5   1   8     3170.72     3046.90     44.32 o
  -4   1   8     1975.25     1960.10     28.73 o
  -3   1   8     6180.84     6163.10     73.43 o
  -2   1   8    10725.70    10690.08    128.75 o
  -1   1   8     1210.61     1355.50     18.64 o
   0   1   8   118491.69   116078.91   1361.62 o
   1   1   8      359.49      364.69     11.28 o
   2   1   8     9857.38    10016.37    124.00 o
   3   1   8     7301.77     7332.95     91.51 o
   4   1   8     5263.98     5390.27     75.02 o
   5   1   8     6501.98     6485.76    101.76 o
   6   1   8     6198.16     6387.90    139.48 o
   7   1   8        1.13       -8.39     16.46 o
   8   1   8      487.71      446.96     36.53 o
   9   1   8     8047.60     7957.38    262.54 o
  10   1   8       77.06       68.80     30.57 o
 -10   2   8      213.35      260.51     22.80 o
  -9   2   8     1578.13     1607.97     46.03 o
  -8   2   8     1428.12     1418.12     32.29 o
  -7   2   8       13.88       23.83     12.04 o
  -6   2   8    16408.80    16294.11    241.84 o
  -5   2   8      134.02      109.24      8.73 o
  -4   2   8     5047.01     5129.38     71.71 o
  -3   2   8     7923.70     7771.30     91.78 o
  -2   2   8     1934.25     1921.91     24.91 o
  -1   2   8     2789.01     2432.03     30.07 o
   0   2   8      367.51      240.15     16.91 o
   1   2   8       13.47       -2.00      6.21 o
   2   2   8      812.70      809.52     14.64 o
   3   2   8    16452.38    16473.89    202.82 o
   4   2   8        1.26       -4.61      4.61 o
   5   2   8     7483.91     7573.77    111.27 o
   6   2   8     6146.77     6217.25    136.52 o
   7   2   8       74.99       60.18     20.18 o
   8   2   8     4990.14     4896.77    143.43 o
   9   2   8        3.10      -13.05     26.34 o
  10   2   8      614.27      596.74     49.74 o
 -10   3   8     5006.68     5082.55    110.65 o
  -9   3   8       29.07       54.96     19.65 o
  -8   3   8     3443.90     3537.06     64.26 o
  -7   3   8      196.33      206.77     13.48 o
  -6   3   8     4269.40     4285.00     75.45 o
  -5   3   8     5060.86     5133.72     74.12 o
  -4   3   8    20106.52    20051.67    271.88 o
  -3   3   8     3495.59     3658.22     44.80 o
  -2   3   8     1148.95     1132.84     17.03 o
  -1   3   8    12277.20    12317.41    136.64 o
   0   3   8    12663.49    12447.75    150.82 o
   1   3   8    30586.61    30120.49    348.97 o
   2   3   8     1495.93     1508.00     20.93 o
   3   3   8       45.81       33.66      6.88 o
   4   3   8    20833.51    20957.35    269.69 o
   5   3   8    12678.07    12558.43    181.46 o
   6   3   8    20270.16    20505.50    437.28 o
   7   3   8     3354.59     3258.56     83.38 o
   8   3   8     2234.35     2150.18    103.19 o
   9   3   8      991.60      993.29     60.52 o
  10   3   8    13512.47    13681.47    445.40 o
 -10   4   8     2413.34     2484.04     63.35 o
  -9   4   8     1979.96     2015.64     54.21 o
  -8   4   8       51.76       55.53     15.44 o
  -7   4   8      130.59      133.67     13.18 o
  -6   4   8     9784.00     9521.90    161.39 o
  -5   4   8      420.40      446.64     15.29 o
  -4   4   8    11640.37    11664.01    167.02 o
  -3   4   8       36.07       24.92      7.47 o
  -2   4   8      502.24      581.71     12.63 o
  -1   4   8     5426.19     5396.09     61.19 o
   0   4   8     4777.54     4821.39     58.63 o
   1   4   8     1351.58     1252.94     19.11 o
   2   4   8     3077.43     3047.17     37.67 o
   3   4   8     1736.60     1673.03     23.11 o
   4   4   8      487.50      475.26     13.07 o
   5   4   8     8093.63     7760.64    126.91 o
   6   4   8       28.23       21.95     18.59 o
   7   4   8     2028.44     1890.15     77.71 o
   8   4   8       12.90       -2.59     50.41 o
   9   4   8       52.65       15.17     51.45 o
  10   4   8      152.45      138.86     44.27 o
 -10   5   8      108.79      145.57     25.66 o
  -9   5   8     4135.52     4091.24     91.91 o
  -8   5   8     4120.16     4127.47     91.27 o
  -7   5   8     6268.65     6290.57    109.12 o
  -6   5   8     1280.66     1265.32     28.94 o
  -5   5   8     2301.80     2322.01     41.23 o
  -4   5   8     6415.74     6364.67     92.49 o
  -3   5   8    10955.67    10890.47    142.98 o
  -2   5   8     1194.43     1075.25     17.41 o
  -1   5   8      687.35      701.07     13.33 o
   0   5   8     3646.08     3525.19     46.49 o
   1   5   8     4942.55     4766.95     59.58 o
   2   5   8    15548.99    16021.84    185.75 o
   3   5   8     2657.74     2848.63     35.10 o
   4   5   8       77.37       94.14      8.08 o
   5   5   8     3948.45     3672.46    116.58 o
   6   5   8     3296.16     3174.16    120.67 o
   7   5   8      637.93      651.36     33.90 o
   8   5   8      301.04      270.54     61.46 o
   9   5   8      826.97      733.78    146.91 o
  10   5   8        8.72       16.44     37.80 o
 -10   6   8     2587.32     2637.02     74.67 o
  -9   6   8      654.98      711.28     42.93 o
  -8   6   8      646.85      678.86     33.69 o
  -7   6   8     3284.98     3321.19     61.90 o
  -6   6   8    18772.21    18443.81    295.48 o
  -5   6   8     5633.59     5606.77     93.56 o
  -4   6   8      395.80      401.79     15.90 o
  -3   6   8     6106.90     6300.07     84.16 o
  -2   6   8    15584.54    15899.05    190.62 o
  -1   6   8    11832.13    11760.36    138.48 o
   0   6   8     6148.83     6078.58     77.94 o
   1   6   8      603.17      644.34     14.35 o
   2   6   8     3888.40     3729.36     46.21 o
   3   6   8    14590.74    14546.93    161.72 o
   4   6   8     8519.82     8350.19    113.95 o
   5   6   8     3948.46     3689.92     95.25 o
   6   6   8     3242.86     3139.69     88.19 o
   7   6   8     3391.00     3289.94     97.78 o
   8   6   8     4196.82     4035.64    155.20 o
   9   6   8     1361.07     1318.01     75.18 o
 -10   7   8       81.78      115.59     51.70 o
  -9   7   8       36.02       39.08     26.38 o
  -8   7   8     1619.58     1674.45     46.23 o
  -7   7   8       40.92       74.29     14.77 o
  -6   7   8     2718.56     2721.66     50.19 o
  -5   7   8     1196.13     1248.57     28.78 o
  -4   7   8      618.11      639.81     19.92 o
  -3   7   8      238.59      223.80     10.59 o
  -2   7   8     7713.03     7983.27     97.13 o
  -1   7   8     5022.52     5149.47     64.55 o
   0   7   8     3849.11     3811.88     50.61 o
   1   7   8      595.64      624.48     15.08 o
   2   7   8      501.46      638.09     14.32 o
   3   7   8      631.50      615.20     15.32 o
   4   7   8     4795.72     4677.76     75.09 o
   5   7   8     3611.61     3466.56     82.86 o
   6   7   8     5347.87     5185.13    131.97 o
   7   7   8      177.83      128.49     60.79 o
   8   7   8       13.95       12.77     34.75 o
   9   7   8      862.98      789.79     57.63 o
  -9   8   8      512.86      533.38     40.83 o
  -8   8   8      120.54      166.23     26.28 o
  -7   8   8     5610.27     5524.48    111.08 o
  -6   8   8      227.57      208.03     15.81 o
  -5   8   8     1900.46     1941.15     38.94 o
  -4   8   8     5917.02     5893.87     97.94 o
  -3   8   8     1270.72     1277.74     25.25 o
  -2   8   8    16075.74    16051.43    200.58 o
  -1   8   8     9498.08     9670.53    126.21 o
   0   8   8      604.86      632.76     16.00 o
   1   8   8     6383.49     6553.68     84.24 o
   2   8   8    26223.87    25687.14    320.57 o
   3   8   8     7059.17     6774.00     99.20 o
   4   8   8    14095.86    13396.39    342.02 o
   5   8   8      865.40      828.51     37.29 o
   6   8   8       32.63       42.78     20.98 o
   7   8   8    12800.06    11903.92    357.90 o
   8   8   8     5382.77     5191.22    169.19 o
   9   8   8     3993.63     3969.10    137.69 o
  -9   9   8     6586.57     6502.89    154.15 o
  -8   9   8     3052.21     3005.17     81.66 o
  -7   9   8     2800.76     2817.55     71.22 o
  -6   9   8      399.24      416.73     23.27 o
  -5   9   8     5839.68     5870.75     98.76 o
  -4   9   8     6248.23     6165.92    102.91 o
  -3   9   8    15366.42    15149.60    228.56 o
  -2   9   8     1312.01     1310.35     26.48 o
  -1   9   8     1401.07     1454.44     24.66 o
   0   9   8    18557.05    18679.14    234.45 o
   1   9   8     4794.39     4721.21     62.14 o
   2   9   8    12092.05    11746.65    157.03 o
   3   9   8       92.21      116.85     15.12 o
   4   9   8       86.69       81.69     29.46 o
   5   9   8     2943.35     2922.48     75.01 o
   6   9   8     4802.60     4710.69    112.76 o
   7   9   8     1357.39     1311.29     57.24 o
   8   9   8      648.61      680.58     68.87 o
   9   9   8      890.76     1022.45    133.79 o
  -9  10   8     1192.80     1216.33     65.08 o
  -8  10   8      256.28      298.97     29.82 o
  -7  10   8     1155.79     1161.34     57.17 o
  -6  10   8     1128.38     1111.05     36.71 o
  -5  10   8      559.77      607.38     24.92 o
  -4  10   8     2587.85     2658.89     50.15 o
  -3  10   8     1806.74     1885.98     37.14 o
  -2  10   8      633.56      699.34     20.64 o
  -1  10   8      158.36      152.02     11.32 o
   0  10   8       98.70      102.65     10.36 o
   1  10   8     1229.57     1272.16     24.03 o
   2  10   8      155.71      188.49     12.40 o
   3  10   8     2275.08     2351.44     68.32 o
   4  10   8     2188.40     2331.04     57.70 o
   5  10   8       25.57       57.82     22.95 o
   6  10   8     3750.62     3763.90    114.74 o
   7  10   8       59.32      105.96     33.68 o
   8  10   8     1271.85     1509.17    151.28 o
  -8  11   8    13753.94    13748.06    315.49 o
  -7  11   8     3493.96     3538.85     93.74 o
  -6  11   8     3492.71     3611.95    103.37 o
  -5  11   8      257.89      237.37     29.10 o
  -4  11   8     8878.02     9225.73    160.68 o
  -3  11   8     4814.21     4735.43     77.84 o
  -2  11   8    23104.06    22971.75    342.46 o
  -1  11   8      590.04      597.01     21.49 o
   0  11   8      393.38      420.41     15.74 o
   1  11   8    22282.89    22709.09    314.11 o
   2  11   8      966.34     1070.95     31.55 o
   3  11   8     6322.22     6532.39    151.13 o
   4  11   8      323.55      329.42     26.08 o
   5  11   8     1665.43     1699.46     53.71 o
   6  11   8     1450.28     1576.43     85.11 o
   7  11   8     3295.75     3505.65    121.31 o
   8  11   8      257.14      358.24     68.31 o
  -8  12   8     6708.35     6612.57    163.91 o
  -7  12   8      503.08      447.34     39.69 o
  -6  12   8    10312.07    10501.99    243.76 o
  -5  12   8      813.28      867.86     39.19 o
  -4  12   8       57.33       53.43     19.66 o
  -3  12   8    12475.06    12784.11    219.59 o
  -2  12   8     6348.23     6322.46    133.71 o
  -1  12   8    13114.84    13571.97    221.93 o
   0  12   8      351.21      357.51     16.74 o
   1  12   8    11593.58    12203.38    189.57 o
   2  12   8    10565.99    10270.16    284.48 o
   3  12   8    18546.54    18442.66    411.66 o
   4  12   8      172.64      231.97     27.82 o
   5  12   8     1311.54     1393.87     51.43 o
   6  12   8    10997.19    11231.15    362.80 o
   7  12   8     2056.81     2208.98     94.79 o
   8  12   8    13492.44    14503.72    415.78 o
  -8  13   8      460.70      484.48     63.54 o
  -7  13   8      204.65      197.07     37.05 o
  -6  13   8        3.92       -8.21     29.84 o
  -5  13   8      489.23      438.97     40.95 o
  -4  13   8       30.19       21.38     28.65 o
  -3  13   8     1032.95     1148.02     40.83 o
  -2  13   8     2532.95     2585.96     54.64 o
  -1  13   8       25.04       35.95     19.45 o
   0  13   8      251.33      268.74     17.87 o
   1  13   8      701.86      756.79     36.02 o
   2  13   8     2166.49     2213.44     58.82 o
   3  13   8     1384.87     1468.14     46.15 o
   4  13   8       27.98       70.35     26.10 o
   5  13   8     1126.87     1210.76     55.73 o
   6  13   8        4.57       51.53     33.39 o
   7  13   8      730.32      816.95     54.54 o
  -7  14   8     3823.28     3769.17    109.96 o
  -6  14   8      290.80      262.52     33.52 o
  -5  14   8     5082.10     5004.62    138.60 o
  -4  14   8     2606.92     2541.70     79.50 o
  -3  14   8      520.80      505.58     37.50 o
  -2  14   8    14813.29    15126.67    285.29 o
  -1  14   8     1397.91     1442.51     61.20 o
   0  14   8      803.50      877.38     38.32 o
   1  14   8      239.94      212.99     32.14 o
   2  14   8    10171.87     9944.63    235.95 o
   3  14   8     3387.05     3549.69     98.10 o
   4  14   8    14165.17    14041.06    286.51 o
   5  14   8       72.67      113.59     33.15 o
   6  14   8       41.40      102.68     41.46 o
   7  14   8     8427.88     9081.86    255.11 o
  -7  15   8     3502.74     3539.18    100.61 o
  -6  15   8       74.26        1.46     37.35 o
  -5  15   8     2787.53     2536.10     79.88 o
  -4  15   8     2399.85     2269.01    121.45 o
  -3  15   8     7604.91     7720.28    163.50 o
  -2  15   8      671.85      576.94     35.16 o
  -1  15   8      429.26      403.45     37.08 o
   0  15   8      400.09      394.39     44.67 o
   1  15   8     1245.81     1389.99     70.82 o
   2  15   8     7775.52     7524.81    368.02 o
   3  15   8      558.41      555.06     52.29 o
   4  15   8     1452.31     1377.58     87.99 o
   5  15   8      733.16      737.74     65.47 o
   6  15   8      872.03      927.61     93.82 o
  -6  16   8     2058.84     2120.54     86.31 o
  -5  16   8     1460.67     1439.90     71.24 o
  -4  16   8     5956.53     6099.26    174.45 o
  -3  16   8      287.79      164.30     42.39 o
  -2  16   8      604.06      562.92     57.19 o
  -1  16   8     1997.33     1902.55     80.22 o
   0  16   8     2395.23     2619.51    131.48 o
   1  16   8      852.89      784.85    102.63 o
   2  16   8     2195.95     2098.10    275.70 o
   3  16   8      157.48      249.90     48.33 o
   4  16   8       76.58      118.37     41.17 o
   5  16   8      882.75     1164.77     82.20 o
   6  16   8       49.29      148.03     45.17 o
  -5  17   8     2972.41     3178.34    108.46 o
  -4  17   8     3790.38     3848.48    118.68 o
  -3  17   8     2237.10     2420.74     86.04 o
  -2  17   8      837.38      875.30     76.03 o
  -1  17   8     2569.96     2740.48    200.24 o
   0  17   8     2778.15     2936.28    221.95 o
   1  17   8     7842.66     6614.69    581.59 o
   2  17   8     1143.97      969.99    114.71 o
   3  17   8        2.70       96.60     53.35 o
   4  17   8     1660.59     1797.99    115.00 o
   5  17   8     5394.80     5552.40    258.01 o
  -4  18   8      499.47      489.72     50.54 o
  -3  18   8     2324.52     2406.50    106.08 o
  -2  18   8     2945.48     3340.05    163.57 o
  -1  18   8     1412.17     1796.33    350.16 o
   0  18   8      124.48       20.12     72.45 o
   1  18   8      535.64      438.56    132.82 o
   2  18   8     2188.08     1948.03    156.97 o
   3  18   8     2971.60     2439.06    181.12 o
   4  18   8     1978.18     2282.34    142.24 o
  -3  19   8        2.96      -78.48     92.57 o
  -1  19   8     1120.36     1576.75    317.96 o
   0  19   8      942.04     1459.01    148.92 o
   1  19   8     1816.06     1527.29    114.71 o
   2  19   8      103.33      410.54    100.62 o
 -10   1   9      717.42      694.86     35.29 o
  -9   1   9      800.58      798.21     34.24 o
  -8   1   9     4717.11     4644.69    100.05 o
  -7   1   9     3735.55     3660.70     65.94 o
  -6   1   9      964.88      954.49     25.29 o
  -5   1   9       22.82       27.39     10.73 o
  -4   1   9     6963.60     6884.50     99.63 o
  -3   1   9     7366.14     7381.62     95.36 o
  -2   1   9     5230.79     5196.46     64.10 o
  -1   1   9     1526.02     1517.49     20.63 o
   0   1   9      387.57      367.68     11.51 o
   1   1   9     2049.62     1981.46     29.18 o
   2   1   9     1961.38     2060.50     28.92 o
   3   1   9     6263.73     6300.77     79.33 o
   4   1   9        9.02        9.93      8.96 o
   5   1   9      711.72      724.61     30.21 o
   6   1   9      149.96      138.27     17.52 o
   7   1   9      165.02      136.02     18.93 o
   8   1   9      180.11      156.46     27.62 o
   9   1   9     1047.06     1132.97     59.04 o
  10   1   9        3.41       -6.85     33.42 o
 -10   2   9      111.64      121.51     23.03 o
  -9   2   9       34.78       42.50     21.23 o
  -8   2   9      585.67      582.86     30.31 o
  -7   2   9      989.01      963.52     26.22 o
  -6   2   9      375.59      338.23     17.64 o
  -5   2   9     3396.72     3320.27     53.39 o
  -4   2   9       60.48       63.86      8.97 o
  -3   2   9     7512.82     7681.74     95.11 o
  -2   2   9        5.75        0.38      6.90 o
  -1   2   9      533.97      567.92     12.46 o
   0   2   9      904.26      842.00     16.14 o
   1   2   9     4156.70     4184.55     56.37 o
   2   2   9     1344.66     1314.43     20.45 o
   3   2   9     8528.04     8789.33    109.62 o
   4   2   9        2.35        2.29      9.65 o
   5   2   9       10.90       -2.19     15.28 o
   6   2   9     8631.50     8506.02    184.82 o
   7   2   9     1613.84     1588.57     49.11 o
   8   2   9     3936.82     3951.61    119.84 o
   9   2   9        0.38       20.22     30.57 o
 -10   3   9     1089.11     1068.52     41.58 o
  -9   3   9      481.39      497.58     29.74 o
  -8   3   9     1468.64     1473.61     43.98 o
  -7   3   9      650.07      650.39     23.20 o
  -6   3   9     1840.97     1871.02     38.00 o
  -5   3   9      139.68      140.46     12.72 o
  -4   3   9      901.42      949.35     21.35 o
  -3   3   9      110.53      102.59      8.51 o
  -2   3   9     5278.47     5212.19     62.02 o
  -1   3   9       33.19       27.92      5.92 o
   0   3   9     3540.56     3476.37     44.36 o
   1   3   9     2042.04     1932.32     27.37 o
   2   3   9     1034.56     1119.43     17.55 o
   3   3   9     5753.97     5794.65     68.99 o
   4   3   9       36.89       24.11      9.45 o
   5   3   9     2689.11     2593.66     57.82 o
   6   3   9       76.60       47.00     19.14 o
   7   3   9      157.40      148.10     21.04 o
   8   3   9        2.72      -11.24     26.74 o
   9   3   9     3049.26     2989.51     97.07 o
 -10   4   9      621.45      632.42     33.90 o
  -9   4   9       17.74       17.43     21.98 o
  -8   4   9       26.93       20.98     20.17 o
  -7   4   9     6896.41     6719.54    115.91 o
  -6   4   9      257.02      266.94     16.92 o
  -5   4   9     6073.53     5875.71     97.09 o
  -4   4   9     2616.30     2631.97     43.96 o
  -3   4   9      414.46      418.10     13.94 o
  -2   4   9     9447.87     9271.06    111.95 o
  -1   4   9       52.25       38.05      6.05 o
   0   4   9      677.79      635.52     13.22 o
   1   4   9        8.24        6.39      7.46 o
   2   4   9     3154.88     3214.07     40.04 o
   3   4   9      128.42      110.23      8.09 o
   4   4   9     4956.34     4839.17     68.10 o
   5   4   9     2095.12     2127.24     54.01 o
   6   4   9     2354.80     2212.35     60.85 o
   7   4   9     3111.45     2982.91     78.75 o
   8   4   9       23.71        3.63     31.40 o
   9   4   9     1617.94     1543.82     63.99 o
 -10   5   9      910.09      946.89     48.20 o
  -9   5   9     6272.50     6154.01    131.46 o
  -8   5   9      352.32      366.42     27.15 o
  -7   5   9     7720.07     7575.97    130.29 o
  -6   5   9       92.38       95.32     13.91 o
  -5   5   9      378.67      378.39     18.19 o
  -4   5   9     1352.15     1423.25     27.93 o
  -3   5   9    16386.96    16615.17    217.06 o
  -2   5   9      837.95      817.13     16.15 o
  -1   5   9    19037.55    18854.02    222.49 o
   0   5   9     4280.80     4274.85     53.96 o
   1   5   9     2944.31     2864.43     37.67 o
   2   5   9    18503.75    18795.32    224.85 o
   3   5   9      457.89      459.38     13.54 o
   4   5   9     5553.36     5470.88     76.43 o
   5   5   9      344.85      334.30     22.66 o
   6   5   9      117.67      103.06     35.02 o
   7   5   9      744.11      721.14     69.56 o
   8   5   9     4759.43     4489.67    136.47 o
   9   5   9       26.17      -18.75     73.45 o
  -9   6   9     2749.82     2769.62     75.43 o
  -8   6   9       38.78       51.06     21.71 o
  -7   6   9      785.24      764.16     33.79 o
  -6   6   9     7897.50     7871.09    128.73 o
  -5   6   9       51.07       55.26     13.27 o
  -4   6   9    11849.81    11523.65    174.34 o
  -3   6   9      670.41      700.88     19.25 o
  -2   6   9     1308.90     1296.74     21.54 o
  -1   6   9     6528.28     6572.62     84.65 o
   0   6   9     1891.54     1931.02     28.33 o
   1   6   9     3275.83     3232.43     43.85 o
   2   6   9     3258.33     3169.19     41.47 o
   3   6   9      272.45      256.09     10.54 o
   4   6   9     1050.09     1010.88     32.42 o
   5   6   9     6647.18     6345.56    140.60 o
   6   6   9      273.84      236.74     23.18 o
   7   6   9     6498.47     5949.55    216.58 o
   8   6   9      440.81      371.79     55.85 o
   9   6   9     1458.58     1374.11    109.66 o
  -9   7   9      440.74      453.22     35.73 o
  -8   7   9     2105.69     2130.44     55.90 o
  -7   7   9     1221.01     1178.58     38.09 o
  -6   7   9      132.48      131.38     15.15 o
  -5   7   9      946.67      919.01     26.47 o
  -4   7   9     1471.38     1409.58     31.01 o
  -3   7   9      763.13      835.36     21.57 o
  -2   7   9      458.64      405.96     16.44 o
  -1   7   9    11498.12    11212.97    142.06 o
   0   7   9      456.35      484.02     14.37 o
   1   7   9     9604.19     9422.33    119.98 o
   2   7   9     2108.06     2063.89     30.43 o
   3   7   9      616.10      562.35     16.49 o
   4   7   9     5560.54     5101.82    114.85 o
   5   7   9      550.56      522.75     30.55 o
   6   7   9      393.32      372.86     29.65 o
   7   7   9       42.36       -6.84     41.55 o
   8   7   9     2031.19     1940.40     91.77 o
   9   7   9       93.10       47.09     38.39 o
  -9   8   9      548.49      559.21     38.76 o
  -8   8   9      623.50      640.70     38.47 o
  -7   8   9     1190.10     1171.32     39.04 o
  -6   8   9     2209.86     2204.83     44.26 o
  -5   8   9     3001.21     3089.79     58.69 o
  -4   8   9     2877.17     2784.92     53.62 o
  -3   8   9     1515.26     1587.27     31.41 o
  -2   8   9      231.36      202.23     12.43 o
  -1   8   9     1066.17     1097.31     20.79 o
   0   8   9        2.78        5.25      9.42 o
   1   8   9      653.51      632.88     16.57 o
   2   8   9       52.85       49.22      9.65 o
   3   8   9     1990.93     1908.31     48.72 o
   4   8   9      535.84      534.02     28.47 o
   5   8   9     3780.68     3652.26     87.82 o
   6   8   9     1700.72     1650.26     53.58 o
   7   8   9     1393.75     1361.40     72.45 o
   8   8   9     2978.34     2801.71    196.75 o
   9   8   9       17.99       26.82     41.33 o
  -9   9   9      205.37      242.44     34.05 o
  -8   9   9     1732.39     1718.91     57.80 o
  -7   9   9      301.76      293.36     26.52 o
  -6   9   9      496.00      495.87     23.74 o
  -5   9   9      547.83      599.11     24.84 o
  -4   9   9        0.82       29.06     14.94 o
  -3   9   9      239.39      225.10     15.51 o
  -2   9   9     4357.09     4407.27     70.61 o
  -1   9   9      340.01      317.76     14.01 o
   0   9   9     6665.63     6846.39     88.52 o
   1   9   9      433.89      431.96     16.00 o
   2   9   9       62.76       68.97     11.00 o
   3   9   9     5699.45     5396.21    133.96 o
   4   9   9     1803.78     1776.40     50.39 o
   5   9   9     8559.68     8488.87    190.20 o
   6   9   9      433.31      445.92     57.51 o
   7   9   9      108.76      116.23     31.77 o
   8   9   9      496.93      498.80     50.08 o
  -8  10   9      168.39      155.86     33.76 o
  -7  10   9     1577.83     1564.78     62.55 o
  -6  10   9     1893.36     1845.08     54.30 o
  -5  10   9    15638.19    15554.02    251.31 o
  -4  10   9      910.91      968.66     30.21 o
  -3  10   9     1995.87     1995.92     42.88 o
  -2  10   9     2826.84     2689.07     46.98 o
  -1  10   9     3018.53     3057.01     47.89 o
   0  10   9     4923.59     4956.57     65.88 o
   1  10   9     2843.88     2795.33     40.34 o
   2  10   9       41.19       48.24     17.72 o
   3  10   9      119.44      126.13     20.76 o
   4  10   9     4370.39     4215.81     99.99 o
   5  10   9      160.54      161.93     24.46 o
   6  10   9     1777.05     1845.37     69.78 o
   7  10   9      114.35      157.41     35.46 o
   8  10   9      568.04      683.17     75.64 o
  -8  11   9      217.50      207.16     48.49 o
  -7  11   9       33.18      -18.37     47.27 o
  -6  11   9       16.51      -18.62     37.20 o
  -5  11   9        8.48       19.01     17.58 o
  -4  11   9       14.52       13.19     17.52 o
  -3  11   9        3.02       19.13     17.28 o
  -2  11   9       80.02      100.98     16.87 o
  -1  11   9      286.31      294.71     15.46 o
   0  11   9      176.38      215.72     13.63 o
   1  11   9      298.41      310.58     15.67 o
   2  11   9      167.84      184.67     22.94 o
   3  11   9       54.70       53.93     24.99 o
   4  11   9       11.94       46.35     24.32 o
   5  11   9     1070.48     1221.93     48.07 o
   6  11   9      132.35      181.29     35.98 o
   7  11   9       15.07       91.71     37.22 o
   8  11   9      179.70      261.68     84.45 o
  -8  12   9       12.75       14.37     50.83 o
  -7  12   9     1070.90     1068.55     57.76 o
  -6  12   9      620.90      614.54     60.86 o
  -5  12   9      334.06      334.80     32.93 o
  -4  12   9      152.97      162.20     20.58 o
  -3  12   9      460.77      490.45     41.00 o
  -2  12   9     1285.72     1356.54     40.31 o
  -1  12   9     1504.44     1594.56     40.90 o
   0  12   9      169.73      194.84     14.87 o
   1  12   9       22.07       58.33     19.49 o
   2  12   9      181.23      213.73     27.97 o
   3  12   9      564.38      647.58     37.16 o
   4  12   9       10.71       73.26     26.82 o
   5  12   9        3.91       64.49     33.44 o
   6  12   9       28.80      114.03     36.06 o
   7  12   9      149.33      246.71     56.64 o
  -7  13   9      221.09      139.29     46.13 o
  -6  13   9      414.04      393.70     44.78 o
  -5  13   9      479.85      428.78     42.92 o
  -4  13   9        9.61       -3.31     26.89 o
  -3  13   9      186.89      197.39     21.35 o
  -2  13   9      625.42      715.04     34.18 o
  -1  13   9     2268.68     2339.93     52.92 o
   0  13   9     1639.37     1674.67     48.46 o
   1  13   9      764.56      806.99     39.92 o
   2  13   9     1391.92     1428.50     46.20 o
   3  13   9     1213.37     1315.29     51.53 o
   4  13   9      813.05      934.91     53.27 o
   5  13   9     2954.00     3024.12    135.49 o
   6  13   9      858.04      945.11     68.15 o
   7  13   9       81.02      123.38     37.97 o
  -7  14   9      381.72      272.78     53.71 o
  -6  14   9      276.59      214.60     35.05 o
  -5  14   9     5470.73     5428.86    174.40 o
  -4  14   9     1071.87     1053.72     51.99 o
  -3  14   9     2174.81     2176.70     60.37 o
  -2  14   9     1569.84     1618.02     78.29 o
  -1  14   9      926.51     1041.03     44.64 o
   0  14   9     2169.95     1859.17    174.57 o
   1  14   9     5758.88     4764.52    140.82 o
   2  14   9      551.07      633.73     44.25 o
   3  14   9      477.63      571.68     54.60 o
   4  14   9      739.81      798.26     51.50 o
   5  14   9      606.78      721.11     53.28 o
   6  14   9     3413.85     3519.96    107.32 o
  -6  15   9       34.54      -16.28     44.29 o
  -5  15   9      464.75      370.89     54.93 o
  -4  15   9      609.71      522.32     47.64 o
  -3  15   9       12.66      -29.19     29.19 o
  -2  15   9      832.08      781.03     43.14 o
  -1  15   9      876.63      698.34     66.41 o
   0  15   9      128.13       76.36     49.36 o
   1  15   9     2616.94     1902.95    105.66 o
   2  15   9      667.40      790.45     79.46 o
   3  15   9      221.43      285.12     31.05 o
   4  15   9      675.15      795.57     67.33 o
   5  15   9       74.38      133.78     44.97 o
   6  15   9       88.18      157.53     44.42 o
  -5  16   9       75.35        9.74     43.44 o
  -4  16   9     3455.64     3548.37    147.47 o
  -3  16   9      102.17       36.45     43.34 o
  -2  16   9      160.51       -2.46     36.26 o
  -1  16   9     1918.41     1726.61     86.10 o
   0  16   9      975.30     1156.20    146.91 o
   1  16   9      836.09      800.95    104.65 o
   2  16   9      493.92      573.54    102.63 o
   3  16   9      611.57      653.98     76.38 o
   4  16   9       13.27       93.80     43.57 o
   5  16   9     1967.49     2108.76     96.88 o
  -4  17   9       88.55      -34.26     45.63 o
  -3  17   9     1313.76     1501.24    119.53 o
  -2  17   9        8.18      -39.27    128.80 o
  -1  17   9     1481.80     1648.68    290.80 o
   0  17   9     1019.52      617.82    118.73 o
   1  17   9      649.95      688.25    110.68 o
   2  17   9     1190.92     1135.01    118.73 o
   3  17   9       96.72      241.04     47.88 o
   4  17   9     1216.91     1296.66    113.52 o
  -3  18   9      233.15      173.89     70.40 o
  -2  18   9     1447.89     1595.42    170.05 o
  -1  18   9      248.96      887.48    138.86 o
   1  18   9     1858.97     2082.09    291.80 o
   2  18   9     2564.38     2810.84    371.29 o
   3  18   9      225.99      581.29     78.97 o
  -1  19   9     1004.36      899.56    146.91 o
 -10   0  10      409.86      444.29     44.62 o
  -9   0  10     2252.62     2165.77     79.54 o
  -8   0  10     1048.15     1059.98     54.58 o
  -7   0  10      643.73      596.91     31.77 o
  -6   0  10     9069.39     8848.17    212.40 o
  -5   0  10     1072.84     1063.71     37.46 o
  -4   0  10    12905.29    12615.52    300.32 o
  -3   0  10     7049.63     7156.99    139.32 o
  -2   0  10      329.06      338.33     17.85 o
  -1   0  10    11192.57    11087.17    198.48 o
   0   0  10       49.22       50.09     12.57 o
   1   0  10      336.52      333.57     18.43 o
   2   0  10     2273.42     2338.77     50.36 o
   3   0  10    19579.77    20278.48    381.84 o
   4   0  10      162.14      179.78     20.43 o
   5   0  10     4497.47     4610.54    141.82 o
   6   0  10     7361.60     7530.47    269.29 o
   7   0  10        7.37       32.90     31.90 o
   8   0  10    17806.73    18313.10    841.20 o
   9   0  10      603.71      611.78     74.46 o
 -10   1  10     2156.40     2209.71     59.65 o
  -9   1  10       16.09       18.73     22.16 o
  -8   1  10    12784.76    12479.67    254.38 o
  -7   1  10      633.30      643.08     23.99 o
  -6   1  10     3390.93     3286.47     60.02 o
  -5   1  10       23.98       28.67     12.71 o
  -4   1  10     1935.05     1880.95     33.08 o
  -3   1  10     7523.41     7702.78     99.91 o
  -2   1  10    13123.25    13224.16    159.47 o
  -1   1  10      231.26      268.07     10.57 o
   0   1  10     1803.37     1893.11     28.69 o
   1   1  10    14305.87    14142.52    188.77 o
   2   1  10     1660.19     1730.22     28.05 o
   3   1  10    17703.78    18234.59    242.70 o
   4   1  10     1758.64     1795.37     38.16 o
   5   1  10      474.35      490.02     27.85 o
   6   1  10     5676.65     5798.24    128.13 o
   7   1  10     4330.44     4401.48    131.07 o
   8   1  10     1813.63     1837.48     77.54 o
   9   1  10     1069.61     1088.14     59.72 o
  -9   2  10      291.61      301.48     24.58 o
  -8   2  10     1113.14     1094.51     38.30 o
  -7   2  10      784.99      798.95     25.68 o
  -6   2  10        1.15        0.07     13.48 o
  -5   2  10    11234.69    11176.45    188.43 o
  -4   2  10     1141.37     1168.99     24.53 o
  -3   2  10     3436.49     3562.14     46.38 o
  -2   2  10     9629.81     9571.18    111.79 o
  -1   2  10     1127.35     1082.72     19.29 o
   0   2  10     8196.66     8262.96    108.43 o
   1   2  10     1361.64     1454.12     23.92 o
   2   2  10      761.83      747.53     17.70 o
   3   2  10      273.87      224.30     13.22 o
   4   2  10    12831.15    13124.90    240.87 o
   5   2  10      393.83      382.51     22.80 o
   6   2  10     2563.86     2639.82     64.28 o
   7   2  10     3385.66     3373.73    104.45 o
   8   2  10       80.88       62.52     29.40 o
   9   2  10     5537.35     5677.57    194.24 o
  -9   3  10    10390.09    10230.56    211.15 o
  -8   3  10     3305.01     3286.78     75.62 o
  -7   3  10    10460.89    10413.65    176.67 o
  -6   3  10      180.13      163.21     14.77 o
  -5   3  10     1106.41     1146.92     27.00 o
  -4   3  10    14823.05    14786.32    222.40 o
  -3   3  10    28152.32    27940.80    396.56 o
  -2   3  10     9424.51     9350.64    118.38 o
  -1   3  10    10308.96    10238.35    121.65 o
   0   3  10     9113.21     9237.03    115.70 o
   1   3  10     4083.53     4087.23     53.37 o
   2   3  10    42732.47    42639.15    527.75 o
   3   3  10     7825.92     7920.52     99.96 o
   4   3  10     7242.24     7309.73    137.07 o
   5   3  10     2196.79     2139.39     50.65 o
   6   3  10     4100.03     4096.90    102.25 o
   7   3  10     4190.91     4219.54    127.61 o
   8   3  10     5355.04     5398.01    160.18 o
   9   3  10        2.42        8.05     32.73 o
  -9   4  10        3.41       20.16     22.73 o
  -8   4  10        2.11       12.60     21.95 o
  -7   4  10        2.94        8.71     21.44 o
  -6   4  10     2868.39     2809.68     53.52 o
  -5   4  10        9.63       26.41     12.82 o
  -4   4  10     4273.61     4220.48     71.79 o
  -3   4  10        8.19       38.19     10.57 o
  -2   4  10     1746.11     1768.38     27.78 o
  -1   4  10     1044.32     1008.05     17.22 o
   0   4  10      311.05      317.03     11.87 o
   1   4  10     3272.59     3349.43     44.92 o
   2   4  10     2078.72     2092.18     30.82 o
   3   4  10       83.18       79.44      9.52 o
   4   4  10     1225.53     1262.40     32.26 o
   5   4  10     1995.59     1982.61     52.68 o
   6   4  10       74.70       69.52     20.84 o
   7   4  10     1753.10     1721.09     65.57 o
   8   4  10      349.97      303.96     33.30 o
   9   4  10     1440.02     1392.00     62.76 o
  -9   5  10       38.32       58.02     24.51 o
  -8   5  10      435.83      462.80     29.49 o
  -7   5  10     2192.88     2187.81     55.88 o
  -6   5  10     1956.65     1979.36     41.65 o
  -5   5  10      182.18      192.94     14.98 o
  -4   5  10      333.04      329.55     18.06 o
  -3   5  10     3556.21     3534.21     57.28 o
  -2   5  10     1891.87     1906.86     32.35 o
  -1   5  10      627.20      627.38     14.86 o
   0   5  10      946.34      879.27     16.81 o
   1   5  10     5868.46     5829.55     72.70 o
   2   5  10     2231.02     2282.39     32.84 o
   3   5  10      222.84      211.16     11.33 o
   4   5  10     2198.09     2106.32     44.80 o
   5   5  10     2895.27     2710.07     66.23 o
   6   5  10     8059.39     7821.72    186.65 o
   7   5  10      586.80      597.07     43.75 o
   8   5  10        0.84       -3.98     29.03 o
   9   5  10      395.50      375.55     50.40 o
  -9   6  10     1147.29     1259.89     49.80 o
  -8   6  10       94.34      106.12     23.36 o
  -7   6  10       87.29      103.33     21.81 o
  -6   6  10    10756.70    10751.26    183.02 o
  -5   6  10     5302.12     5204.99     87.77 o
  -4   6  10     4523.15     4483.46     76.76 o
  -3   6  10        2.12       29.02     11.62 o
  -2   6  10     8818.37     8862.61    128.54 o
  -1   6  10    11160.45    11071.64    140.43 o
   0   6  10    10080.07    10082.43    127.78 o
   1   6  10     2293.69     2480.26     35.41 o
   2   6  10      560.27      563.45     15.76 o
   3   6  10    10878.50    10663.74    156.39 o
   4   6  10     7164.43     6785.86    128.96 o
   5   6  10     7906.77     7519.62    165.85 o
   6   6  10       51.09       39.27     38.62 o
   7   6  10     2075.82     1897.88     62.85 o
   8   6  10     2631.67     2551.86     96.57 o
   9   6  10     3781.93     3673.20    129.90 o
  -9   7  10     3165.12     3145.67     83.78 o
  -8   7  10      784.29      810.81     42.89 o
  -7   7  10     4145.36     4131.38     92.57 o
  -6   7  10      101.72      143.54     16.96 o
  -5   7  10     1023.13     1070.40     29.40 o
  -4   7  10     1587.48     1607.72     34.68 o
  -3   7  10     7643.73     7808.74    128.49 o
  -2   7  10      962.23     1004.49     23.83 o
  -1   7  10     2726.28     2648.43     39.51 o
   0   7  10     1285.30     1366.53     23.20 o
   1   7  10      124.16      139.42     10.00 o
   2   7  10     9700.12     9792.71    124.71 o
   3   7  10     1709.92     1563.82     40.49 o
   4   7  10     1715.67     1577.29     44.17 o
   5   7  10       12.55       13.69     20.50 o
   6   7  10     2456.12     2360.09    126.06 o
   7   7  10      175.09      113.99     60.41 o
   8   7  10     1660.31     1579.44     95.27 o
  -9   8  10     3175.50     3291.66     89.33 o
  -8   8  10        1.19       33.43     31.72 o
  -7   8  10     1583.15     1594.33     47.67 o
  -6   8  10     6015.13     6060.72    129.36 o
  -5   8  10     5989.44     5978.38    104.74 o
  -4   8  10    13102.00    12930.97    209.70 o
  -3   8  10       83.06      106.64     14.81 o
  -2   8  10      262.75      228.31     14.78 o
  -1   8  10    15516.16    14793.00    205.25 o
   0   8  10    12004.72    11796.87    149.81 o
   1   8  10     6088.23     6165.39     80.30 o
   2   8  10      415.90      419.93     17.29 o
   3   8  10     4091.30     3828.75     79.23 o
   4   8  10     7056.34     6580.16    151.98 o
   5   8  10     6611.32     6242.14    132.78 o
   6   8  10     1891.69     1822.72     73.72 o
   7   8  10     1045.33      997.81     65.71 o
   8   8  10     2547.53     2397.71    180.51 o
  -8   9  10     3835.00     3839.30     99.80 o
  -7   9  10       37.45       59.11     27.83 o
  -6   9  10      418.65      431.96     30.37 o
  -5   9  10       26.02       43.30     17.01 o
  -4   9  10     3911.15     3926.51     69.44 o
  -3   9  10     3239.24     3222.83     58.33 o
  -2   9  10     3773.11     3771.18     66.14 o
  -1   9  10      150.73      159.53     12.68 o
   0   9  10      573.83      542.39     17.16 o
   1   9  10    10125.69     9950.58    132.71 o
   2   9  10      559.16      575.32     22.61 o
   3   9  10     5700.63     5479.04    128.03 o
   4   9  10     4419.34     4129.93    105.01 o
   5   9  10      547.69      577.00     37.06 o
   6   9  10     3457.98     3272.80    113.39 o
   7   9  10     2180.98     2120.29     97.08 o
   8   9  10       44.38       38.11     41.21 o
  -8  10  10     1095.44     1096.64     53.75 o
  -7  10  10      394.52      439.12     41.09 o
  -6  10  10      641.01      612.43     36.07 o
  -5  10  10     3636.58     3699.25     69.63 o
  -4  10  10      996.19     1001.78     30.22 o
  -3  10  10     4237.22     4227.79     74.08 o
  -2  10  10     1078.90     1058.43     29.56 o
  -1  10  10      128.73      140.19     14.28 o
   0  10  10     1882.28     1913.95     32.61 o
   1  10  10     1542.55     1617.62     30.75 o
   2  10  10      134.84      137.91     19.47 o
   3  10  10     1109.50     1162.75     45.08 o
   4  10  10     1056.54     1099.42     42.16 o
   5  10  10       88.78      104.92     26.29 o
   6  10  10     2167.07     2127.47     83.27 o
   7  10  10      909.17      881.27     52.71 o
   8  10  10     1411.32     1494.47     77.69 o
  -8  11  10       67.77       41.36     43.58 o
  -7  11  10     2199.41     2304.18     76.38 o
  -6  11  10       18.18       18.36     28.92 o
  -5  11  10        0.98       22.92     24.36 o
  -4  11  10      815.26      877.93     31.24 o
  -3  11  10     2790.65     2801.45     56.32 o
  -2  11  10      141.50      171.34     18.38 o
  -1  11  10      173.57      185.71     16.67 o
   0  11  10     8253.05     8394.67    140.54 o
   1  11  10      222.28      246.70     18.94 o
   2  11  10     7175.87     7057.62    235.45 o
   3  11  10     1054.25     1168.42     48.07 o
   4  11  10        2.81       26.22     32.19 o
   5  11  10     6696.17     6246.12    173.60 o
   6  11  10     1392.81     1521.04     67.97 o
   7  11  10     1449.11     1554.77     69.57 o
  -7  12  10     6501.62     6628.14    175.97 o
  -6  12  10     2108.91     2196.33     88.01 o
  -5  12  10    14492.56    14814.21    339.11 o
  -4  12  10     1699.37     1757.91     45.52 o
  -3  12  10      953.65     1051.84     35.57 o
  -2  12  10     9799.47    10069.87    192.40 o
  -1  12  10     7232.03     7410.55    135.41 o
   0  12  10    24262.07    25126.64    433.73 o
   1  12  10     4648.01     4788.23    126.45 o
   2  12  10      907.72     1000.15     46.25 o
   3  12  10     2446.92     2463.42     74.33 o
   4  12  10    14362.34    14367.17    321.46 o
   5  12  10     1789.20     1902.76     73.78 o
   6  12  10     9259.12     9410.17    256.24 o
   7  12  10      585.09      703.65     62.12 o
  -7  13  10        0.04      -47.64     47.64 o
  -6  13  10     3451.74     3477.05     95.96 o
  -5  13  10      130.91       80.19     44.80 o
  -4  13  10        6.06       54.88     42.81 o
  -3  13  10       53.37       51.35     27.95 o
  -2  13  10     6158.98     6234.37    124.55 o
  -1  13  10      772.36      859.22     35.28 o
   0  13  10     6606.88     6591.17    323.29 o
   1  13  10     3783.19     3748.10    133.51 o
   2  13  10      590.89      745.50     48.83 o
   3  13  10     2140.92     2225.68     69.21 o
   4  13  10      169.31      226.56     38.25 o
   5  13  10       18.87      119.38     39.49 o
   6  13  10      290.92      361.60     43.04 o
  -6  14  10     6327.32     6384.94    227.55 o
  -5  14  10     3301.44     3214.40    135.75 o
  -4  14  10     4537.33     4648.03    176.20 o
  -3  14  10      192.35      110.15     43.34 o
  -2  14  10       88.70       82.25     36.44 o
  -1  14  10     8143.67     8252.15    272.41 o
   0  14  10     1970.26     1513.86     97.69 o
   1  14  10     3389.74     2935.02    114.08 o
   2  14  10       96.18      129.80     30.65 o
   3  14  10     2133.67     2314.37     64.12 o
   4  14  10     3447.19     3405.87     95.71 o
   5  14  10     6727.83     7083.00    172.71 o
   6  14  10       10.41       57.26     46.60 o
  -5  15  10     1067.16      957.61     57.00 o
  -4  15  10     1114.66     1122.54     71.72 o
  -3  15  10       65.39      -21.11     47.70 o
  -2  15  10      322.51      315.61     69.33 o
  -1  15  10     2782.56     1615.53    104.53 o
   0  15  10        5.75      -38.24     86.53 o
   1  15  10     3305.85     2886.69    176.18 o
   2  15  10       73.34      180.77     51.62 o
   3  15  10      452.22      512.33     74.07 o
   4  15  10     1286.18     1413.44     64.60 o
   5  15  10     1250.28     1258.06     75.23 o
  -5  16  10      106.28      -42.55     42.55 o
  -4  16  10      157.07       85.01     48.48 o
  -3  16  10      489.87      315.62     46.91 o
  -2  16  10      108.51      -37.86     37.86 o
  -1  16  10       18.58      -56.06     78.48 o
   0  16  10        9.73      144.89     84.52 o
   2  16  10      590.11      917.45    121.75 o
   3  16  10       24.66       77.83     76.21 o
   4  16  10       10.46      110.38     45.60 o
  -4  17  10     1881.19     1944.39    112.81 o
  -3  17  10     4637.43     4633.80    310.41 o
  -2  17  10     4291.15     4069.11    248.55 o
  -1  17  10      278.79      325.80    192.19 o
   1  17  10     4421.03     2334.42    201.24 o
   2  17  10     6239.47     4600.79    208.66 o
   3  17  10     1232.30     1747.34    280.73 o
  -2  18  10     2194.54     2154.46    135.44 o
  -1  18  10     3148.07     3273.31    418.59 o
   0  18  10     2636.23     3219.89    229.42 o
  -9   1  11        6.03       -4.95     23.73 o
  -8   1  11       23.57       40.52     22.23 o
  -7   1  11      525.77      512.20     30.91 o
  -6   1  11       19.54       24.27     14.90 o
  -5   1  11      320.29      291.42     16.56 o
  -4   1  11       40.34       45.75     13.40 o
  -3   1  11       35.96       32.54     10.97 o
  -2   1  11       12.67       16.65     10.22 o
  -1   1  11      496.04      480.27     14.67 o
   0   1  11      392.35      413.40     15.15 o
   1   1  11       70.71       57.76     10.20 o
   2   1  11      873.33      866.99     19.53 o
   3   1  11     1149.53     1206.72     29.76 o
   4   1  11       28.84       25.14     18.35 o
   5   1  11      653.82      640.58     31.97 o
   6   1  11      279.04      262.65     22.50 o
   7   1  11        1.67       13.05     27.37 o
   8   1  11      120.81      113.70     34.15 o
   9   1  11      947.00      935.07     59.56 o
  -9   2  11     1362.09     1362.03     46.19 o
  -8   2  11       58.03       62.91     22.36 o
  -7   2  11     3492.47     3359.74     76.81 o
  -6   2  11     3988.27     3937.55     71.09 o
  -5   2  11    10938.21    10770.55    182.06 o
  -4   2  11      232.73      207.48     14.78 o
  -3   2  11     2644.36     2583.12     43.29 o
  -2   2  11     6584.63     6652.25     92.70 o
  -1   2  11     3050.84     3139.79     44.37 o
   0   2  11    12262.73    12696.68    165.08 o
   1   2  11     3800.14     3750.40     51.89 o
   2   2  11       95.34       79.23     10.61 o
   3   2  11       30.68       25.50     13.99 o
   4   2  11     3875.61     3996.83     79.23 o
   5   2  11     2533.81     2520.35     55.12 o
   6   2  11     7369.71     7432.18    177.90 o
   7   2  11      534.49      539.45     42.17 o
   8   2  11       76.14       85.53     32.73 o
   9   2  11     2008.06     2030.15     88.19 o
  -9   3  11       69.52       66.54     24.89 o
  -8   3  11     1487.87     1494.74     45.88 o
  -7   3  11        1.62       17.16     21.03 o
  -6   3  11     1701.82     1760.70     40.68 o
  -5   3  11     1334.41     1325.92     31.86 o
  -4   3  11     1096.00     1095.10     26.43 o
  -3   3  11     1559.67     1569.20     29.97 o
  -2   3  11     2189.09     2168.74     34.68 o
  -1   3  11      685.41      694.00     15.55 o
   0   3  11      598.32      560.90     15.61 o
   1   3  11     4857.65     4914.78     63.56 o
   2   3  11      188.42      181.46     10.41 o
   3   3  11     5345.90     5411.79     88.08 o
   4   3  11      232.89      222.25     18.48 o
   5   3  11      484.09      452.62     28.70 o
   6   3  11     1404.84     1373.04     46.93 o
   7   3  11        5.62       15.41     28.74 o
   8   3  11       43.93       39.83     31.32 o
   9   3  11      721.54      736.51     59.04 o
  -9   4  11      548.09      566.30     34.38 o
  -8   4  11      141.20      119.55     23.46 o
  -7   4  11     1849.31     1827.57     50.45 o
  -6   4  11     6024.90     5873.94    102.94 o
  -5   4  11      116.31      125.42     14.93 o
  -4   4  11     7192.01     7049.38    116.12 o
  -3   4  11     1131.71     1082.19     26.18 o
  -2   4  11      353.09      359.81     16.60 o
  -1   4  11     8613.27     8568.91    105.22 o
   0   4  11      788.67      779.90     16.79 o
   1   4  11     3482.20     3464.88     46.62 o
   2   4  11       25.60        8.86      9.64 o
   3   4  11     1187.90     1117.55     28.10 o
   4   4  11      288.07      256.33     19.01 o
   5   4  11     6288.01     5947.90    131.53 o
   6   4  11     1393.27     1347.66     46.80 o
   7   4  11      228.93      220.18     31.32 o
   8   4  11     2585.16     2557.62     87.72 o
  -9   5  11     3721.69     3752.82     87.52 o
  -8   5  11      325.10      302.57     26.12 o
  -7   5  11     1138.80     1136.44     40.31 o
  -6   5  11     2213.64     2175.64     45.04 o
  -5   5  11       19.24       21.52     15.09 o
  -4   5  11      579.09      585.65     26.57 o
  -3   5  11     1247.57     1246.51     28.88 o
  -2   5  11       61.55       73.77     11.78 o
  -1   5  11     1185.81     1197.86     22.73 o
   0   5  11     2282.07     2154.13     30.60 o
   1   5  11     1359.88     1407.24     23.23 o
   2   5  11     5308.11     5148.00     69.92 o
   3   5  11      906.18      823.55     27.50 o
   4   5  11     3945.08     3735.00     75.91 o
   5   5  11      677.22      608.30     32.72 o
   6   5  11     1558.12     1500.16     60.93 o
   7   5  11     1191.33     1167.68     55.80 o
   8   5  11     1283.53     1235.26     58.02 o
  -9   6  11       99.44      102.96     28.85 o
  -8   6  11      224.91      214.27     26.00 o
  -7   6  11      369.28      368.18     27.41 o
  -6   6  11     3956.21     4020.87     89.71 o
  -5   6  11      158.34      167.27     16.54 o
  -4   6  11     4918.93     4872.62     82.91 o
  -3   6  11     2197.39     2141.46     41.81 o
  -2   6  11      956.94      972.45     23.76 o
  -1   6  11     6370.08     6166.00     88.10 o
   0   6  11       95.90       94.94     10.05 o
   1   6  11     3800.61     3781.95     49.16 o
   2   6  11      821.87      812.53     19.72 o
   3   6  11       24.63       17.20     14.32 o
   4   6  11       37.51       27.56     18.42 o
   5   6  11     5737.64     5285.87    123.60 o
   6   6  11        8.09        0.78     28.75 o
   7   6  11     5624.11     5419.24    144.42 o
   8   6  11     1045.73     1011.52     80.46 o
  -8   7  11       56.21       77.94     27.55 o
  -7   7  11     9352.78     9286.17    193.03 o
  -6   7  11        8.34       22.88     22.32 o
  -5   7  11      232.60      233.10     16.87 o
  -4   7  11     4162.73     4134.69     72.17 o
  -3   7  11     7414.36     7303.03    120.89 o
  -2   7  11     1897.57     1890.00     38.14 o
  -1   7  11     6896.80     6735.35     96.06 o
   0   7  11     5025.27     4938.72     65.25 o
   1   7  11       54.47       30.46     10.38 o
   2   7  11    15860.51    15374.89    236.25 o
   3   7  11       57.24       39.53     18.19 o
   4   7  11     3705.34     3525.69     79.96 o
   5   7  11     2214.04     2018.66     53.78 o
   6   7  11      633.19      553.14     52.72 o
   7   7  11     2430.86     2279.84     88.31 o
   8   7  11     1225.63     1138.95     69.32 o
  -8   8  11      125.67      147.19     33.23 o
  -7   8  11      421.80      467.64     33.69 o
  -6   8  11       78.81       83.03     23.58 o
  -5   8  11     6209.06     6240.86    105.25 o
  -4   8  11       59.57       89.21     16.07 o
  -3   8  11     3123.37     3112.76     57.04 o
  -2   8  11     2152.09     2173.08     42.67 o
  -1   8  11      286.57      271.80     15.50 o
   0   8  11     5226.49     5289.01     73.14 o
   1   8  11       40.31       37.39     11.98 o
   2   8  11      190.12      173.91     18.57 o
   3   8  11      132.07      110.00     19.64 o
   4   8  11     2487.39     2439.77     65.44 o
   5   8  11        0.05       -3.28     24.48 o
   6   8  11     2403.05     2278.51     78.43 o
   7   8  11      400.93      371.03     54.37 o
   8   8  11     1084.51     1027.81     86.46 o
  -8   9  11     4406.15     4390.70    110.93 o
  -7   9  11       10.65       41.63     27.77 o
  -6   9  11      259.91      276.27     25.81 o
  -5   9  11     2362.24     2340.18     51.62 o
  -4   9  11     1248.58     1271.30     33.50 o
  -3   9  11     3391.71     3356.66     60.71 o
  -2   9  11     3890.49     3935.00     69.56 o
  -1   9  11      472.83      526.51     21.99 o
   0   9  11      271.85      282.51     14.91 o
   1   9  11     6905.95     6801.73     97.16 o
   2   9  11      243.52      226.18     20.26 o
   3   9  11     4635.35     4285.02     88.23 o
   4   9  11       41.72       71.96     23.17 o
   5   9  11      991.42      868.43     56.62 o
   6   9  11      414.49      375.35     49.66 o
   7   9  11      994.11      895.48     92.51 o
  -7  10  11      275.54      279.35     32.87 o
  -6  10  11        1.10       19.27     28.26 o
  -5  10  11     1609.05     1658.60     50.50 o
  -4  10  11      678.61      700.20     27.18 o
  -3  10  11      274.79      275.06     19.21 o
  -2  10  11     1132.29     1158.57     31.57 o
  -1  10  11      352.21      373.63     21.14 o
   0  10  11       62.82       77.39     14.43 o
   1  10  11       11.39       30.13     17.47 o
   2  10  11      112.40      108.72     20.79 o
   3  10  11      663.61      667.32     36.51 o
   4  10  11      388.21      413.23     30.72 o
   5  10  11        4.71       21.15     33.46 o
   6  10  11      676.10      776.13     56.96 o
   7  10  11      118.46       77.51     71.38 o
  -7  11  11      540.43      620.45     48.39 o
  -6  11  11       30.19       21.60     29.83 o
  -5  11  11        2.77       -5.39     26.25 o
  -4  11  11      205.58      213.27     20.90 o
  -3  11  11     1518.86     1566.35     38.69 o
  -2  11  11     1381.37     1379.51     35.33 o
  -1  11  11     1294.90     1317.53     34.37 o
   0  11  11       35.35       56.08     16.51 o
   1  11  11      740.32      788.88     37.05 o
   2  11  11      757.47      815.39     39.78 o
   3  11  11     2643.70     2723.59     80.20 o
   4  11  11       96.88      142.03     27.93 o
   5  11  11     1785.54     1767.88     76.72 o
   6  11  11      111.84      124.04     37.29 o
   7  11  11      727.88      785.13     54.43 o
  -7  12  11        1.25       30.96     76.66 o
  -6  12  11        2.99        7.21     34.36 o
  -5  12  11      461.82      454.38     40.96 o
  -4  12  11        0.85       36.85     24.29 o
  -3  12  11       86.91       77.25     26.00 o
  -2  12  11        5.97       24.64     19.70 o
  -1  12  11      147.78      167.35     21.31 o
   0  12  11       57.75       57.45     39.96 o
   1  12  11      352.66      381.34     83.01 o
   2  12  11      562.58      696.15     44.36 o
   3  12  11      416.35      522.08     41.28 o
   4  12  11      378.72      408.52     45.86 o
   5  12  11        5.48       58.29     37.09 o
   6  12  11      672.73      770.16     56.66 o
  -6  13  11      742.22      544.77     69.11 o
  -5  13  11      181.83       80.03     67.54 o
  -4  13  11     2860.02     2764.54    189.39 o
  -3  13  11     2502.78     2661.42     63.80 o
  -2  13  11     2821.70     3059.55     74.74 o
  -1  13  11      742.04      780.42     47.47 o
   0  13  11       67.84       -4.20     73.49 o
   1  13  11     2372.32     2326.37    158.98 o
   2  13  11      845.26      970.57     55.60 o
   3  13  11     3340.08     3533.88    102.26 o
   4  13  11      759.97      813.18     53.96 o
   5  13  11       30.31       78.33     39.78 o
   6  13  11      694.97      863.57     63.32 o
  -5  14  11     1158.02     1238.27    109.14 o
  -4  14  11      273.95      167.82     61.62 o
  -3  14  11       10.55      -41.16     41.16 o
  -2  14  11     4126.65     4384.28     96.97 o
  -1  14  11      367.41      195.38     79.06 o
   0  14  11      622.28      474.96     65.27 o
   1  14  11      246.36      133.76    149.93 o
   2  14  11       45.30       94.20     45.63 o
   3  14  11      281.94      449.63     64.44 o
   4  14  11      678.71      857.90     60.16 o
   5  14  11       19.79      155.08     43.63 o
  -5  15  11        6.69       -9.33     61.29 o
  -4  15  11      131.81      -47.48     47.48 o
  -3  15  11      616.88      544.68     77.15 o
  -2  15  11       65.13       41.01     80.93 o
   0  15  11      337.90       99.64     63.85 o
   1  15  11       39.03       15.58     61.14 o
   2  15  11     1986.80     2007.60     95.30 o
   3  15  11      281.02      332.23     49.85 o
   4  15  11      122.51      215.10     61.65 o
  -4  16  11      357.35      174.72     53.29 o
  -3  16  11      719.47      573.34     60.62 o
  -2  16  11      582.28      257.94     58.23 o
  -1  16  11      107.09      -36.22     94.58 o
   0  16  11      468.97      225.73    205.27 o
   1  16  11       12.37       10.40    168.04 o
   2  16  11        0.96      -62.39     92.57 o
   3  16  11       19.46      124.42    120.75 o
  -2  17  11      689.69      469.77     77.31 o
  -1  17  11     2494.94     2109.48    351.17 o
   0  17  11       50.75      267.65    102.63 o
   2  17  11     3346.57     2447.11    211.30 o
  -9   0  12     3720.63     3674.77    120.31 o
  -8   0  12      219.23      214.66     33.89 o
  -7   0  12     1848.68     1841.39     71.65 o
  -6   0  12     3927.70     3823.23    120.74 o
  -5   0  12    18733.85    17894.12    421.79 o
  -4   0  12     4096.88     4001.81    101.62 o
  -3   0  12     6801.03     6702.29    163.82 o
  -2   0  12     8679.38     8551.70    205.97 o
  -1   0  12     7786.66     7920.09    170.23 o
   0   0  12    97469.28    98739.88   1905.10 o
   1   0  12     5308.52     5355.15    104.88 o
   2   0  12     3852.28     3968.13     89.44 o
   3   0  12     4706.49     4578.04    139.12 o
   4   0  12    21133.83    21305.80    608.90 o
   5   0  12     7986.28     7965.04    235.13 o
   6   0  12    16258.26    16787.61    587.29 o
   7   0  12      255.97      239.48     52.32 o
   8   0  12       13.40       16.10     50.31 o
  -9   1  12      510.59      487.58     32.51 o
  -8   1  12     1169.33     1132.24     41.17 o
  -7   1  12     3646.36     3584.44     81.86 o
  -6   1  12      245.32      229.70     22.76 o
  -5   1  12     3686.42     3597.13     65.97 o
  -4   1  12       12.55       21.30     15.34 o
  -3   1  12       60.71       68.02     14.38 o
  -2   1  12       77.50       66.52     14.23 o
  -1   1  12    13115.98    13546.85    202.45 o
   0   1  12     2750.06     2862.02     43.02 o
   1   1  12      810.89      769.64     19.38 o
   2   1  12     2395.95     2467.45     43.25 o
   3   1  12     1276.75     1269.45     38.92 o
   4   1  12     1647.70     1723.20     47.63 o
   5   1  12      751.88      807.59     36.44 o
   6   1  12      686.97      739.14     60.38 o
   7   1  12      252.68      240.99     37.00 o
   8   1  12       59.81       51.51     36.92 o
  -9   2  12       84.13       96.53     26.38 o
  -8   2  12      474.73      485.39     31.32 o
  -7   2  12      438.68      469.80     30.29 o
  -6   2  12     2966.45     2896.70     68.19 o
  -5   2  12       11.24       18.35     15.64 o
  -4   2  12     7571.38     7529.08    129.03 o
  -3   2  12      364.07      330.39     19.27 o
  -2   2  12     1564.48     1511.84     29.76 o
  -1   2  12     3801.81     3824.67     59.06 o
   0   2  12      860.92      862.36     20.89 o
   1   2  12     4526.64     4616.06     65.23 o
   2   2  12       19.82       19.79     12.81 o
   3   2  12      398.74      373.87     24.70 o
   4   2  12      512.04      499.67     26.42 o
   5   2  12     5254.40     5347.73    104.73 o
   6   2  12       29.98       33.64     27.48 o
   7   2  12     1012.76     1057.34     53.77 o
   8   2  12     2724.80     2734.86    107.37 o
  -8   3  12     1574.36     1570.27     48.78 o
  -7   3  12     1378.98     1349.46     43.94 o
  -6   3  12     7663.25     7380.71    153.88 o
  -5   3  12      402.54      417.86     22.16 o
  -4   3  12      315.43      295.37     17.88 o
  -3   3  12     2750.12     2662.79     48.58 o
  -2   3  12     3870.17     3790.91     61.29 o
  -1   3  12     1722.31     1680.92     28.34 o
   0   3  12     1758.67     1701.50     26.90 o
   1   3  12     2347.40     2347.87     33.96 o
   2   3  12      140.18      128.07     12.96 o
   3   3  12     8863.74     8935.43    166.96 o
   4   3  12      446.59      423.86     25.07 o
   5   3  12     1729.16     1726.63     48.20 o
   6   3  12     4516.38     4431.72    165.76 o
   7   3  12      960.46      950.24     51.66 o
   8   3  12      404.16      471.97     54.02 o
  -8   4  12      207.41      209.12     26.17 o
  -7   4  12      752.87      753.95     37.15 o
  -6   4  12     7103.73     6886.74    145.07 o
  -5   4  12      326.91      350.26     21.04 o
  -4   4  12     4307.37     4237.91     76.75 o
  -3   4  12      468.50      472.49     21.77 o
  -2   4  12       17.02       32.80     13.53 o
  -1   4  12     7115.36     7064.69     98.80 o
   0   4  12     4021.93     4192.82     54.17 o
   1   4  12     2886.80     2913.95     40.72 o
   2   4  12       18.64       17.38     13.40 o
   3   4  12     2519.54     2518.29     52.15 o
   4   4  12     2620.30     2623.53     61.74 o
   5   4  12     5335.35     5159.78    108.53 o
   6   4  12     1306.53     1299.37     53.59 o
   7   4  12      804.00      786.73     49.79 o
   8   4  12      895.34      918.98     53.74 o
  -8   5  12      774.47      797.55     38.91 o
  -7   5  12     3001.77     3115.04     74.72 o
  -6   5  12     1925.34     1951.21     52.74 o
  -5   5  12      149.90      152.08     17.29 o
  -4   5  12     2604.57     2574.62     50.71 o
  -3   5  12     6174.35     6013.84    100.30 o
  -2   5  12     5701.36     5598.55     93.96 o
  -1   5  12     2600.61     2605.14     42.64 o
   0   5  12       32.57       28.81     10.05 o
   1   5  12     1065.07     1031.40     22.35 o
   2   5  12    10851.64    10723.65    174.57 o
   3   5  12     5488.22     5422.29     99.42 o
   4   5  12     4139.80     4021.95     86.34 o
   5   5  12      646.66      612.84     35.27 o
   6   5  12     2922.71     2737.22    104.77 o
   7   5  12     3857.92     3854.93    121.02 o
   8   5  12     2540.23     2535.98     89.98 o
  -8   6  12      269.98      282.30     27.55 o
  -7   6  12      600.35      573.13     36.03 o
  -6   6  12     3548.17     3647.88     83.52 o
  -5   6  12     5623.55     5671.20    100.26 o
  -4   6  12     5400.18     5327.39     94.49 o
  -3   6  12      797.34      812.02     26.47 o
  -2   6  12     2174.56     2191.17     42.48 o
  -1   6  12     4054.84     4078.28     66.20 o
   0   6  12     9621.93     9719.53    129.97 o
   1   6  12     6611.85     6563.37     89.92 o
   2   6  12     2910.98     2966.02     55.84 o
   3   6  12      880.92      809.66     28.99 o
   4   6  12     4598.41     4382.30     83.48 o
   5   6  12     9610.88     9264.22    265.20 o
   6   6  12     2732.17     2661.68     81.47 o
   7   6  12        4.44       23.77     29.74 o
   8   6  12      401.41      426.26     50.87 o
  -8   7  12      115.14      134.12     31.32 o
  -7   7  12       35.57       65.12     25.06 o
  -6   7  12     2080.21     2064.21     55.81 o
  -5   7  12       48.59       86.06     20.05 o
  -4   7  12      673.91      678.27     26.13 o
  -3   7  12       72.08       87.29     15.89 o
  -2   7  12      685.85      689.67     24.95 o
  -1   7  12      290.58      298.64     17.79 o
   0   7  12      102.87      125.98     12.62 o
   1   7  12     1203.54     1217.11     25.60 o
   2   7  12      958.33      901.46     29.25 o
   3   7  12        5.64        0.08     19.47 o
   4   7  12      828.53      787.87     33.67 o
   5   7  12      403.34      388.35     33.80 o
   6   7  12     1644.65     1579.82     71.70 o
   7   7  12      881.34      790.82     58.08 o
  -8   8  12     3713.15     3824.14     99.90 o
  -7   8  12       78.25      109.59     26.75 o
  -6   8  12     1042.54     1045.16     42.43 o
  -5   8  12     2323.58     2324.36     60.16 o
  -4   8  12      297.76      298.66     19.38 o
  -3   8  12     5629.15     5567.02     94.91 o
  -2   8  12      696.37      706.66     25.45 o
  -1   8  12       72.03       89.07     15.81 o
   0   8  12     2709.22     2678.07     46.84 o
   1   8  12      470.09      463.69     21.69 o
   2   8  12       13.97       29.64     19.42 o
   3   8  12      128.05      150.84     21.32 o
   4   8  12      460.87      433.09     31.52 o
   5   8  12       54.08       77.71     40.57 o
   6   8  12      930.06      849.69     66.30 o
   7   8  12       82.44       69.48     52.40 o
  -7   9  12     4622.72     4780.71    119.43 o
  -6   9  12        8.93       13.81     26.07 o
  -5   9  12        6.02       23.31     24.40 o
  -4   9  12     4112.64     4168.59     74.28 o
  -3   9  12     4248.77     4269.57     75.63 o
  -2   9  12     6787.77     6710.65    112.68 o
  -1   9  12     6119.47     6065.38    102.62 o
   0   9  12      883.43      903.51     26.35 o
   1   9  12     1793.84     1791.02     46.29 o
   2   9  12    15200.63    14451.81    274.50 o
   3   9  12     1873.06     1798.48     48.88 o
   4   9  12     6410.44     6276.52    147.64 o
   5   9  12      230.88      196.18     43.29 o
   6   9  12      305.19      295.16     40.18 o
   7   9  12     4900.29     4542.27    153.20 o
  -7  10  12      939.31      987.98     51.03 o
  -6  10  12      280.07      288.62     31.23 o
  -5  10  12     1740.14     1809.02     54.46 o
  -4  10  12     1194.84     1274.87     38.79 o
  -3  10  12      871.97      938.78     30.73 o
  -2  10  12     3590.07     3762.99     68.35 o
  -1  10  12      176.41      192.07     18.24 o
   0  10  12     2792.74     2819.19     63.31 o
   1  10  12       71.84       95.34     23.77 o
   2  10  12       55.55       86.27     21.61 o
   3  10  12       16.43       44.89     24.33 o
   4  10  12      315.57      419.40     35.36 o
   5  10  12        0.30       42.81     37.13 o
   6  10  12     1689.66     1662.74     90.20 o
  -6  11  12     6499.28     6331.96    155.50 o
  -5  11  12       20.98       20.41     31.15 o
  -4  11  12      500.30      521.59     34.31 o
  -3  11  12     6064.25     6140.98    105.01 o
  -2  11  12    12171.27    12210.97    199.42 o
  -1  11  12     2455.07     2575.45     51.50 o
   0  11  12      952.10      856.83     63.43 o
   1  11  12    13908.63    12823.68    498.44 o
   2  11  12     4235.63     4018.23    100.05 o
   3  11  12    14538.99    14435.76    327.44 o
   4  11  12       27.17       50.84     39.93 o
   5  11  12       28.28       24.43     50.75 o
   6  11  12     6035.89     5896.85    189.65 o
  -6  12  12      696.02      797.78     53.43 o
  -5  12  12        4.57      -27.54     48.44 o
  -4  12  12     4577.94     4677.92    109.50 o
  -3  12  12        6.91       35.66     21.53 o
  -2  12  12     3595.01     3686.70     71.83 o
  -1  12  12     2331.45     2365.21     72.99 o
   0  12  12      467.04      273.93     60.40 o
   1  12  12     1445.47     1481.52    114.71 o
   2  12  12      111.99      228.82     35.51 o
   3  12  12       85.08      168.20     31.75 o
   4  12  12        2.51       55.24     38.27 o
   5  12  12     1289.63     1284.13     88.01 o
  -5  13  12     1150.38     1194.70     97.87 o
  -4  13  12        5.35       38.15     34.73 o
  -3  13  12      167.34      166.17     48.88 o
  -2  13  12       57.38      114.22     23.06 o
  -1  13  12      164.17       33.16     66.23 o
   0  13  12       38.86      -16.48     70.87 o
   1  13  12     4499.97     4279.25    312.86 o
   2  13  12      455.15      629.89    116.72 o
   3  13  12     1179.69     1336.12     94.24 o
   4  13  12     2428.44     2512.11    114.44 o
   5  13  12      344.38      357.30     44.77 o
  -5  14  12     4952.66     4766.37    233.70 o
  -4  14  12      225.20       32.84     53.27 o
  -3  14  12     4004.30     4052.68    217.18 o
  -2  14  12     1444.44     1579.14     72.44 o
  -1  14  12       26.54        1.57     57.51 o
   0  14  12     1011.24      990.56    104.72 o
   1  14  12     2087.72     1092.75    138.86 o
   2  14  12      641.17      398.46    112.70 o
   3  14  12       19.27      109.19     49.68 o
   4  14  12     1610.16     1764.11     93.54 o
  -4  15  12     4449.97     4357.19    189.80 o
  -3  15  12     4349.16     3470.75    394.48 o
  -2  15  12     5066.33     3524.39    172.17 o
  -1  15  12      317.14       86.63     56.91 o
   0  15  12      231.66       18.28    132.82 o
   1  15  12      757.04      673.35    140.87 o
   2  15  12    11397.02    11023.81    446.80 o
   3  15  12     1624.39     1849.43    120.55 o
  -2  16  12      252.27      -41.52     58.69 o
  -1  16  12     1905.94      974.42    166.03 o
   0  16  12     1353.77      940.18    125.78 o
   1  16  12     1086.90     1017.36    180.11 o
   2  16  12       63.34      196.41     97.60 o
  -8   1  13     1410.33     1412.40     46.60 o
  -7   1  13      560.26      563.55     33.89 o
  -6   1  13      691.75      683.20     34.66 o
  -5   1  13       24.27       19.67     17.00 o
  -4   1  13     1002.05      997.78     28.73 o
  -3   1  13     4849.66     4804.04     85.49 o
  -2   1  13     2267.62     2285.34     46.38 o
  -1   1  13     1284.94     1323.16     32.61 o
   0   1  13      181.92      169.60     13.47 o
   1   1  13     2397.73     2417.57     43.24 o
   2   1  13     1980.33     2068.03     52.52 o
   3   1  13     6865.39     6978.60    146.40 o
   4   1  13       92.15       91.83     21.77 o
   5   1  13       60.94       62.85     22.31 o
   6   1  13     2445.95     2462.02     75.94 o
   7   1  13     1281.04     1302.56     71.11 o
   8   1  13     1479.03     1548.67     76.84 o
  -8   2  13     1947.52     1921.46     55.49 o
  -7   2  13     4203.38     4064.34     91.49 o
  -6   2  13      149.31      142.07     23.68 o
  -5   2  13      414.44      401.75     22.85 o
  -4   2  13     5815.12     5686.73     99.99 o
  -3   2  13     1102.54     1060.21     29.72 o
  -2   2  13     4562.86     4413.54     79.23 o
  -1   2  13       55.64       52.93     14.30 o
   0   2  13       10.61       13.97     13.42 o
   1   2  13      874.39      875.76     24.72 o
   2   2  13      554.46      609.37     31.24 o
   3   2  13      871.86      902.00     32.32 o
   4   2  13       20.02        6.01     19.54 o
   5   2  13       67.63       69.83     22.52 o
   6   2  13      647.59      625.69     44.26 o
   7   2  13       10.99       27.17     37.00 o
   8   2  13      199.79      207.24     41.96 o
  -8   3  13      376.83      382.90     28.69 o
  -7   3  13     1354.90     1328.05     45.04 o
  -6   3  13      230.87      233.41     24.17 o
  -5   3  13     1985.64     1912.96     42.09 o
  -4   3  13       23.82       31.94     16.57 o
  -3   3  13      698.39      681.43     25.91 o
  -2   3  13       14.29        5.55     14.45 o
  -1   3  13      290.39      276.41     15.02 o
   0   3  13        2.27        2.20     12.40 o
   1   3  13     2162.70     2168.17     36.02 o
   2   3  13      492.87      530.83     27.58 o
   3   3  13     2510.41     2538.06     56.09 o
   4   3  13      912.06      873.09     35.64 o
   5   3  13      775.07      772.54     35.90 o
   6   3  13     2102.66     2024.20     68.48 o
   7   3  13       27.84       67.82     32.54 o
  -8   4  13      310.96      295.16     27.94 o
  -7   4  13       43.13       51.08     24.85 o
  -6   4  13        1.84       24.87     23.60 o
  -5   4  13     2316.60     2260.95     57.34 o
  -4   4  13       25.76       29.55     16.72 o
  -3   4  13     6243.39     6044.07    105.69 o
  -2   4  13     1721.44     1658.68     35.81 o
  -1   4  13     1334.74     1363.40     32.13 o
   0   4  13     4774.25     4732.87     66.19 o
   1   4  13        5.10       10.30     12.76 o
   2   4  13     1992.06     2070.23     45.33 o
   3   4  13       28.73       22.18     18.69 o
   4   4  13      737.83      698.84     34.86 o
   5   4  13        5.60       10.31     22.50 o
   6   4  13     2289.02     2255.07     74.01 o
   7   4  13       27.91       49.40     34.13 o
  -8   5  13       59.40       54.00     26.54 o
  -7   5  13     5696.45     5649.01    123.06 o
  -6   5  13      618.07      648.79     35.31 o
  -5   5  13      758.73      745.26     35.94 o
  -4   5  13     3511.57     3491.68     65.70 o
  -3   5  13     2507.06     2540.09     50.88 o
  -2   5  13     2384.52     2408.95     46.73 o
  -1   5  13     1990.61     1979.01     40.66 o
   0   5  13     2031.43     2053.19     34.99 o
   1   5  13       60.67       61.92     12.83 o
   2   5  13    11211.97    11355.99    199.81 o
   3   5  13      256.98      266.86     21.82 o
   4   5  13     4211.05     4107.60     88.72 o
   5   5  13      896.85      918.35     48.99 o
   6   5  13        0.91       48.49     30.94 o
   7   5  13     3568.70     3605.14    115.83 o
  -7   6  13      691.32      734.58     39.66 o
  -6   6  13     2602.16     2641.79     66.21 o
  -5   6  13      132.38      147.96     24.19 o
  -4   6  13     2190.48     2139.31     46.13 o
  -3   6  13     5399.80     5408.52     96.34 o
  -2   6  13       19.28       26.43     15.63 o
  -1   6  13    13908.56    13590.08    220.14 o
   0   6  13        3.38       13.88     14.59 o
   1   6  13     3645.83     3619.69     61.77 o
   2   6  13     1226.17     1238.18     32.91 o
   3   6  13      819.50      825.07     30.75 o
   4   6  13     1707.08     1614.07     41.59 o
   5   6  13     4199.41     3919.77    138.90 o
   6   6  13       83.60      107.97     30.32 o
   7   6  13      597.62      583.01     45.25 o
  -7   7  13      208.97      192.64     27.50 o
  -6   7  13     3705.57     3784.51     88.30 o
  -5   7  13        1.10       18.48     23.47 o
  -4   7  13     1596.30     1587.53     38.94 o
  -3   7  13      238.81      243.58     17.93 o
  -2   7  13      957.83      884.94     27.31 o
  -1   7  13      311.63      300.87     17.80 o
   0   7  13     2910.65     2904.11     54.01 o
   1   7  13      250.89      241.18     18.39 o
   2   7  13      824.91      787.18     32.43 o
   3   7  13     3327.65     3255.65     71.44 o
   4   7  13      543.74      509.69     30.41 o
   5   7  13     2053.74     1882.98     87.04 o
   6   7  13      562.63      517.74     53.45 o
   7   7  13      459.10      446.96     51.11 o
  -7   8  13      609.51      637.38     40.50 o
  -6   8  13      563.51      628.81     37.28 o
  -5   8  13      519.23      555.71     35.25 o
  -4   8  13     2411.37     2398.95     55.82 o
  -3   8  13       17.63       47.23     17.29 o
  -2   8  13     1725.74     1710.15     38.67 o
  -1   8  13     1204.11     1198.80     31.97 o
   0   8  13      560.56      579.41     25.08 o
   1   8  13     2931.85     2830.11     75.16 o
   2   8  13       45.72       45.38     20.92 o
   3   8  13      269.31      253.58     23.27 o
   4   8  13       80.64      102.17     24.68 o
   5   8  13      160.87      161.89     32.29 o
   6   8  13      233.33      185.30     40.25 o
  -7   9  13      954.98     1003.84     51.43 o
  -6   9  13      158.81      155.56     28.29 o
  -5   9  13     4184.66     4221.31     96.73 o
  -4   9  13       35.37       69.89     24.99 o
  -3   9  13      383.48      400.67     23.11 o
  -2   9  13       80.04       83.10     18.47 o
  -1   9  13      880.52      897.65     29.42 o
   0   9  13        7.04       22.23     23.21 o
   1   9  13      530.27      517.48     42.49 o
   2   9  13      153.03      157.44     23.21 o
   3   9  13     1173.10     1133.82     39.52 o
   4   9  13      816.48      791.02     46.27 o
   5   9  13     2229.01     2144.08     77.55 o
   6   9  13      406.73      415.79     50.94 o
  -6  10  13      378.00      374.69     34.87 o
  -5  10  13     4655.51     4725.65    107.48 o
  -4  10  13      481.35      497.00     34.00 o
  -3  10  13      596.51      614.29     28.66 o
  -2  10  13     1971.08     2050.41     44.31 o
  -1  10  13     1269.20     1289.50     35.11 o
   0  10  13     5064.95     5048.24    144.71 o
   1  10  13      588.74      565.28     46.61 o
   2  10  13      139.51      143.96     29.69 o
   3  10  13      626.81      630.82     42.66 o
   4  10  13     3969.38     3837.42    114.54 o
   5  10  13     3674.12     3542.32    121.58 o
   6  10  13     1681.17     1657.97     81.41 o
  -6  11  13      287.98      293.40     36.15 o
  -5  11  13     2027.06     1989.39     67.50 o
  -4  11  13      148.26      127.03     29.18 o
  -3  11  13      374.96      404.80     31.59 o
  -2  11  13       53.27       91.06     20.83 o
  -1  11  13      718.35      796.42     39.67 o
   0  11  13      365.30      370.93     56.83 o
   1  11  13     1154.64     1082.69     73.20 o
   2  11  13        2.01      -30.48     38.85 o
   3  11  13       40.85       73.05     47.75 o
   4  11  13      885.35      967.18     62.59 o
   5  11  13        7.93       71.73     39.83 o
  -5  12  13      609.73      681.52     58.97 o
  -4  12  13      264.90      317.44     33.70 o
  -3  12  13        1.75        6.62     26.68 o
  -2  12  13      378.59      414.52     28.81 o
  -1  12  13     2417.89     2408.37    140.52 o
   0  12  13      749.73      559.60     86.36 o
   1  12  13      992.98      738.53     98.18 o
   2  12  13       69.49      -17.48     72.72 o
   3  12  13      751.09      877.42    124.77 o
   4  12  13      359.85      386.30     43.66 o
   5  12  13      589.86      715.11     64.82 o
  -4  13  13      650.08      773.76     62.17 o
  -3  13  13       39.22       56.25     30.09 o
  -2  13  13     1535.54     1553.67     92.95 o
  -1  13  13      888.50      792.75    118.51 o
   0  13  13      629.81      338.17     69.00 o
   1  13  13      717.68      532.34     94.64 o
   2  13  13      485.23      674.16    120.75 o
   3  13  13        3.92       74.46     86.53 o
   4  13  13      319.69      371.59     61.30 o
  -3  14  13      414.09      156.06     61.05 o
  -2  14  13     1494.97     1149.56    103.04 o
  -1  14  13      377.34      302.10    108.64 o
   0  14  13      919.59      934.71     96.54 o
   1  14  13      420.35      317.56    219.35 o
   2  14  13      635.75      522.90    256.58 o
   3  14  13       41.56       35.82    131.81 o
  -2  15  13      144.62      -58.86     58.86 o
  -1  15  13       12.08      -29.14     82.31 o
   0  15  13       78.56       38.24    100.62 o
   1  15  13     2111.62     2159.34    189.17 o
   2  15  13        5.74        6.77     74.46 o
  -7   0  14     3314.18     3296.08    111.43 o
  -6   0  14       46.24       55.94     33.40 o
  -5   0  14      394.67      312.43     35.52 o
  -4   0  14    11769.42    11577.75    277.61 o
  -3   0  14     3556.57     3514.58     92.87 o
  -2   0  14    11593.87    11553.81    276.20 o
  -1   0  14      229.82      193.85     25.02 o
   0   0  14      147.24      156.07     25.06 o
   1   0  14     9612.35     9849.71    305.20 o
   2   0  14     4071.49     4262.10    133.43 o
   3   0  14     3146.55     3368.17    110.74 o
   4   0  14       36.58       25.98     33.89 o
   5   0  14     1203.83     1257.94     63.87 o
   6   0  14     1362.68     1429.16     90.42 o
   7   0  14     6562.38     6952.94    336.08 o
  -7   1  14      184.25      170.24     27.34 o
  -6   1  14     2570.58     2527.49     64.29 o
  -5   1  14     1034.56     1050.86     40.28 o
  -4   1  14     1252.58     1209.88     33.15 o
  -3   1  14     3859.06     3874.96     71.93 o
  -2   1  14      693.65      700.17     27.20 o
  -1   1  14      482.16      495.79     24.37 o
   0   1  14       55.31       68.88     17.45 o
   1   1  14     3936.98     4000.45     88.66 o
   2   1  14      169.65      183.71     25.79 o
   3   1  14     9701.68     9953.25    205.28 o
   4   1  14     2009.46     1983.20     55.52 o
   5   1  14      777.31      845.38     43.87 o
   6   1  14     4619.20     4699.07    141.90 o
   7   1  14      237.87      214.56     42.69 o
  -7   2  14      401.91      403.03     30.70 o
  -6   2  14       26.70       31.41     24.30 o
  -5   2  14     3519.36     3448.43     79.33 o
  -4   2  14      135.59      149.32     18.81 o
  -3   2  14     5484.00     5524.10     97.78 o
  -2   2  14      575.88      589.48     25.73 o
  -1   2  14      669.38      697.33     27.11 o
   0   2  14     5360.00     5476.72     96.60 o
   1   2  14      316.19      308.47     21.44 o
   2   2  14     3389.71     3553.65     73.63 o
   3   2  14       58.21       88.26     20.70 o
   4   2  14        8.43       -0.85     23.31 o
   5   2  14      685.48      679.40     39.83 o
   6   2  14     1309.23     1395.18     59.55 o
   7   2  14      251.51      244.03     42.69 o
  -7   3  14     1951.36     2025.63     57.87 o
  -6   3  14        3.37        8.66     24.67 o
  -5   3  14     1407.31     1397.37     44.74 o
  -4   3  14     2381.26     2323.17     48.73 o
  -3   3  14     1623.74     1641.10     38.33 o
  -2   3  14     6690.14     6799.50    118.58 o
  -1   3  14     4077.96     4092.34     75.11 o
   0   3  14       12.33       21.79     17.13 o
   1   3  14       70.65       66.27     18.85 o
   2   3  14    10698.79    10937.41    202.84 o
   3   3  14     3001.48     3106.11     66.37 o
   4   3  14     9902.68    10119.22    201.81 o
   5   3  14       84.34       91.00     28.37 o
   6   3  14       77.57       88.68     32.06 o
   7   3  14     3478.81     3587.30    133.76 o
  -7   4  14      356.47      374.18     29.13 o
  -6   4  14      247.30      252.41     26.69 o
  -5   4  14      496.29      489.27     33.80 o
  -4   4  14      433.95      439.80     23.53 o
  -3   4  14     3138.94     3188.16     61.05 o
  -2   4  14      213.67      221.15     18.86 o
  -1   4  14     3287.93     3246.94     59.10 o
   0   4  14      396.26      440.66     23.29 o
   1   4  14       27.97       35.08     17.90 o
   2   4  14     2606.82     2694.73     59.99 o
   3   4  14     2214.52     2166.20     56.25 o
   4   4  14      958.36      962.00     40.71 o
   5   4  14      460.77      460.58     37.79 o
   6   4  14       14.89       40.37     32.79 o
   7   4  14      108.73      131.81     41.27 o
  -7   5  14      692.82      694.44     40.05 o
  -6   5  14     7435.86     7424.20    157.29 o
  -5   5  14     1683.38     1701.66     51.06 o
  -4   5  14     3144.85     2979.04     59.34 o
  -3   5  14      191.67      201.41     19.31 o
  -2   5  14     2535.62     2465.46     51.24 o
  -1   5  14     3414.07     3348.22     60.81 o
   0   5  14     3630.45     3724.23     66.92 o
   1   5  14      640.95      723.61     30.82 o
   2   5  14       84.69       80.03     17.66 o
   3   5  14     2672.92     2612.42     62.65 o
   4   5  14      679.02      708.31     36.82 o
   5   5  14     2363.46     2354.96     70.38 o
   6   5  14      521.07      516.88     43.15 o
  -7   6  14     3014.90     2987.05     74.26 o
  -6   6  14      110.31      127.70     27.80 o
  -5   6  14     1742.45     1800.05     53.40 o
  -4   6  14     3793.49     3766.04     86.13 o
  -3   6  14     6100.51     5969.57    106.18 o
  -2   6  14      295.29      280.18     19.34 o
  -1   6  14      310.17      305.64     18.74 o
   0   6  14     3840.36     3814.72     79.81 o
   1   6  14     4870.65     4959.13    109.75 o
   2   6  14     4861.58     4946.28     93.14 o
   3   6  14       13.73       25.09     19.56 o
   4   6  14      524.33      522.30     31.01 o
   5   6  14     3975.13     3704.01    114.80 o
   6   6  14     3772.33     3775.56    108.35 o
  -6   7  14      140.80      147.91     27.47 o
  -5   7  14      383.70      386.26     29.47 o
  -4   7  14      783.92      841.16     42.59 o
  -3   7  14     1330.46     1387.36     36.80 o
  -2   7  14     1043.28     1068.06     32.72 o
  -1   7  14      150.47      156.81     18.67 o
   0   7  14      622.87      652.44     40.91 o
   1   7  14      384.84      418.26     39.07 o
   2   7  14     3054.73     3029.04     72.54 o
   3   7  14      753.58      752.08     35.86 o
   4   7  14      171.45      183.08     28.64 o
   5   7  14       18.53       30.14     35.96 o
   6   7  14     1938.82     1930.99     84.76 o
  -6   8  14      123.54      143.51     29.13 o
  -5   8  14       15.95       38.01     26.85 o
  -4   8  14     2928.06     2929.35     72.68 o
  -3   8  14        5.41       34.07     18.94 o
  -2   8  14      508.89      541.06     26.58 o
  -1   8  14     3150.64     2995.66     57.37 o
   0   8  14     1383.85     1313.25     51.79 o
   1   8  14     4003.52     4000.54    118.84 o
   2   8  14        8.45       37.13     27.61 o
   3   8  14       45.93       64.49     23.25 o
   4   8  14     3912.31     3689.61     99.80 o
   5   8  14     2196.50     2137.57     87.58 o
   6   8  14      807.78      873.58     65.13 o
  -6   9  14     3255.15     3434.24     84.78 o
  -5   9  14     1041.81     1058.35     45.95 o
  -4   9  14     1474.96     1439.05     49.68 o
  -3   9  14     1468.62     1524.33     44.74 o
  -2   9  14     1525.79     1590.83     38.92 o
  -1   9  14     3484.49     3426.60     74.75 o
   0   9  14     2161.62     2208.56     77.61 o
   1   9  14      245.29      238.00     39.13 o
   2   9  14        4.17      -17.40     36.55 o
   3   9  14     6830.12     6715.21    156.01 o
   4   9  14      238.96      267.00     33.90 o
   5   9  14     1669.61     1655.06     69.34 o
  -5  10  14      539.34      583.41     40.01 o
  -4  10  14     1193.70     1268.97     47.44 o
  -3  10  14      563.47      558.60     39.23 o
  -2  10  14     1330.41     1406.00     37.69 o
  -1  10  14      291.23      320.05     39.69 o
   0  10  14      971.12      994.37     58.23 o
   1  10  14      119.51      146.84     38.70 o
   2  10  14      299.82      261.42     41.09 o
   3  10  14      286.41      261.41     43.38 o
   4  10  14        8.74       51.92     36.47 o
   5  10  14      114.40      151.75     39.44 o
  -5  11  14     6697.64     6754.91    162.42 o
  -4  11  14      327.69      387.61     33.00 o
  -3  11  14       91.80      110.53     28.76 o
  -2  11  14     1997.05     2022.29     54.97 o
  -1  11  14     4517.31     4536.27    191.05 o
   0  11  14     3125.81     3086.69    121.42 o
   1  11  14     3670.60     3827.78    139.50 o
   2  11  14      403.61      339.92     59.26 o
   3  11  14       35.51        6.04    119.74 o
   4  11  14     6480.29     6254.62    346.14 o
  -4  12  14      680.95      705.90     68.78 o
  -3  12  14     2036.15     2146.89     67.36 o
  -2  12  14     3476.99     3614.75    133.20 o
  -1  12  14      154.22      117.71     57.22 o
   0  12  14    13435.88    13733.46    427.51 o
   1  12  14      421.37      452.13     65.14 o
   2  12  14     2775.26     2700.17    180.37 o
   3  12  14      874.01      984.08    132.82 o
  -3  13  14       60.94       66.63     54.02 o
  -2  13  14       11.59       19.38     52.35 o
  -1  13  14      362.77       95.19     73.03 o
   0  13  14       49.02       19.02     79.88 o
   1  13  14      650.14      811.33     92.50 o
   2  13  14       18.00      106.66     88.55 o
   3  13  14      225.13      257.59     92.57 o
  -2  14  14     2021.47     1465.05    160.99 o
  -1  14  14     2476.75     2488.03    247.45 o
   0  14  14       48.19       57.06     98.02 o
   1  14  14     5053.10     5433.56    342.11 o
  -7   1  15     1427.51     1428.41     50.56 o
  -6   1  15     1928.20     1942.30     55.97 o
  -5   1  15     3929.97     3873.14     88.40 o
  -4   1  15      440.94      436.88     30.42 o
  -3   1  15      234.50      223.84     20.43 o
  -2   1  15     1857.63     1889.67     42.88 o
  -1   1  15     3515.38     3670.58     71.78 o
   0   1  15     2574.27     2591.56     82.99 o
   1   1  15     1615.29     1616.94     62.30 o
   2   1  15      337.83      333.71     27.12 o
   3   1  15       68.34       74.60     24.79 o
   4   1  15     1557.15     1675.72     51.61 o
   5   1  15      860.36      942.34     56.00 o
   6   1  15      742.06      801.16     59.03 o
  -7   2  15       23.73       40.81     28.46 o
  -6   2  15      412.14      410.51     29.70 o
  -5   2  15      338.33      347.02     27.21 o
  -4   2  15       89.18       81.35     25.08 o
  -3   2  15      269.29      280.88     20.81 o
  -2   2  15     1252.60     1292.71     35.37 o
  -1   2  15      106.44      114.21     18.80 o
   0   2  15     2954.83     3006.19     91.46 o
   1   2  15       14.97       34.88     30.36 o
   2   2  15      374.31      390.90     26.71 o
   3   2  15      679.46      704.89     33.56 o
   4   2  15      651.63      667.89     37.15 o
   5   2  15      878.29      945.17     49.41 o
   6   2  15     1300.12     1381.61     71.23 o
  -6   3  15      419.62      411.73     30.03 o
  -5   3  15     1611.72     1593.27     49.78 o
  -4   3  15       82.84       88.87     25.41 o
  -3   3  15     1053.93     1030.27     33.04 o
  -2   3  15       83.67       96.23     19.00 o
  -1   3  15       86.23      113.09     19.58 o
   0   3  15      133.30      145.56     31.96 o
   1   3  15     1085.54     1069.62     50.97 o
   2   3  15       36.07       32.04     21.86 o
   3   3  15     1468.39     1493.27     46.91 o
   4   3  15      509.17      556.78     40.57 o
   5   3  15      205.53      221.64     32.83 o
   6   3  15     3423.12     3313.03    111.94 o
  -6   4  15        8.30       34.93     27.14 o
  -5   4  15      142.19      145.48     26.69 o
  -4   4  15     2882.80     2806.33     69.47 o
  -3   4  15       15.57       33.05     19.41 o
  -2   4  15     2012.87     2076.87     46.40 o
  -1   4  15     2111.06     2136.02     47.12 o
   0   4  15       26.27       15.83     25.85 o
   1   4  15     4807.05     4751.02    133.21 o
   2   4  15        6.49       10.13     23.28 o
   3   4  15      638.50      639.17     37.68 o
   4   4  15      479.93      515.30     41.78 o
   5   4  15     1093.52     1064.14     51.80 o
   6   4  15      423.81      453.71     42.71 o
  -6   5  15     6660.87     6706.67    144.14 o
  -5   5  15      357.45      344.58     28.28 o
  -4   5  15     3783.69     3842.75     89.18 o
  -3   5  15       73.95      111.07     20.56 o
  -2   5  15      136.62      163.13     20.36 o
  -1   5  15     3131.74     3170.70     62.79 o
   0   5  15     3427.35     3504.90     93.67 o
   1   5  15      704.96      732.44     43.24 o
   2   5  15     1357.62     1318.72     57.59 o
   3   5  15     1629.25     1628.75     49.87 o
   4   5  15       27.78       36.75     30.54 o
   5   5  15     6123.87     5918.45    141.31 o
   6   5  15      411.08      389.51     39.24 o
  -6   6  15      366.92      397.78     30.54 o
  -5   6  15      322.39      310.74     29.73 o
  -4   6  15      114.03      128.85     27.31 o
  -3   6  15     6188.14     6160.22    119.75 o
  -2   6  15       87.28       99.75     20.06 o
  -1   6  15     3907.29     3875.56     87.13 o
   0   6  15     1852.57     1821.78     59.71 o
   1   6  15       65.85       70.84     33.51 o
   2   6  15     4156.07     4105.44    122.07 o
   3   6  15       17.16       60.11     25.30 o
   4   6  15      787.98      779.80     41.55 o
   5   6  15       13.55       15.97     30.63 o
  -6   7  15       14.94       44.44     29.21 o
  -5   7  15     2703.75     2700.69     70.47 o
  -4   7  15      896.29      921.23     42.89 o
  -3   7  15        0.87       36.90     26.84 o
  -2   7  15     1408.42     1423.55     38.71 o
  -1   7  15      694.97      730.17     37.64 o
   0   7  15        7.94       21.87     29.12 o
   1   7  15        2.36        4.49     35.27 o
   2   7  15     3531.62     3454.20    107.40 o
   3   7  15       42.73       69.62     30.41 o
   4   7  15     3185.58     3075.76     87.32 o
   5   7  15      994.65      937.01     57.92 o
  -5   8  15      196.24      210.67     30.65 o
  -4   8  15       28.65       54.80     28.39 o
  -3   8  15     1777.36     1840.61     54.94 o
  -2   8  15      424.55      480.97     27.72 o
  -1   8  15     2435.04     2443.67     84.39 o
   0   8  15     3072.06     3190.28    101.28 o
   1   8  15      205.70      212.64     39.16 o
   2   8  15     1607.09     1622.92     71.56 o
   3   8  15        3.68       17.23     41.04 o
   4   8  15       22.81       49.28     36.73 o
   5   8  15      422.14      384.18     46.00 o
  -5   9  15     2613.57     2671.64     71.72 o
  -4   9  15        1.50       16.32     28.99 o
  -3   9  15     1248.65     1296.92     48.04 o
  -2   9  15        8.98       15.32     26.92 o
  -1   9  15        2.48       42.41     38.00 o
   0   9  15       64.41      117.16     39.57 o
   1   9  15     1391.57     1391.89     65.79 o
   2   9  15      129.30      145.04     41.49 o
   3   9  15     1869.30     1785.49     75.86 o
   4   9  15      561.67      563.95    110.68 o
  -4  10  15     2529.56     2616.35     71.49 o
  -3  10  15     2145.21     2207.75     63.67 o
  -2  10  15     4358.16     4427.35    132.06 o
  -1  10  15       11.02       21.16     38.26 o
   0  10  15       34.48       34.14     41.02 o
   1  10  15     3718.81     3591.15    119.10 o
   2  10  15     1509.11     1432.29     71.23 o
   3  10  15     1615.22     1674.61     90.92 o
   4  10  15      216.65      186.32     76.47 o
  -3  11  15      133.91      140.74     35.93 o
  -2  11  15        0.03        0.57     52.13 o
  -1  11  15      275.94      280.43     44.06 o
   0  11  15      114.40      114.06     43.31 o
   1  11  15        0.28      -30.71     43.56 o
   2  11  15        0.21      -27.73     50.25 o
   3  11  15      374.74      359.53    125.78 o
  -2  12  15      389.70      403.78     89.95 o
  -1  12  15       74.38       35.70     65.65 o
   0  12  15       59.31       68.53     51.15 o
   1  12  15      218.55      168.43     57.22 o
   2  12  15       38.09        5.07     72.80 o
  -6   0  16        3.26       -6.90     40.25 o
  -5   0  16        1.35       16.95     39.64 o
  -4   0  16      107.55      101.05     38.74 o
  -3   0  16     2435.92     2435.54     89.40 o
  -2   0  16      245.23      261.33     30.93 o
  -1   0  16     5415.12     5453.41    142.33 o
   0   0  16    16306.56    15026.06    552.94 o
   1   0  16       82.38       41.97     48.30 o
   2   0  16     3482.32     3543.46    150.08 o
   3   0  16      369.76      364.52     40.98 o
   4   0  16      290.58      295.68     66.41 o
   5   0  16      912.63      982.32     77.81 o
  -6   1  16        2.71       16.16     28.02 o
  -5   1  16     5026.23     4947.01    109.82 o
  -4   1  16        2.48       22.12     26.84 o
  -3   1  16      565.91      622.20     38.41 o
  -2   1  16     1035.22     1100.70     34.70 o
  -1   1  16     5635.96     5373.13    129.62 o
   0   1  16     8257.03     7831.03    210.40 o
   1   1  16      897.63      904.46     53.67 o
   2   1  16       26.59       29.56     34.44 o
   3   1  16       22.57       37.72     24.26 o
   4   1  16     4711.42     4881.46    119.75 o
   5   1  16       44.16       98.55     38.73 o
  -6   2  16      289.40      319.62     30.85 o
  -5   2  16        2.42       15.44     27.81 o
  -4   2  16      971.21     1005.80     43.85 o
  -3   2  16       77.50       84.97     26.73 o
  -2   2  16     2607.26     2689.19     55.87 o
  -1   2  16     1158.82     1179.75     57.48 o
   0   2  16     2329.02     2224.38     76.42 o
   1   2  16     2469.86     2479.50     82.97 o
   2   2  16        9.55       11.84     34.00 o
   3   2  16     1714.88     1853.95     61.38 o
   4   2  16      102.10      115.97     31.15 o
   5   2  16       88.51      124.44     39.59 o
  -5   3  16      932.83      992.43     44.47 o
  -4   3  16     5060.50     5083.00    111.85 o
  -3   3  16      258.93      265.66     28.30 o
  -2   3  16      285.42      310.03     22.38 o
  -1   3  16     4599.66     4659.73    132.71 o
   0   3  16     3946.09     4128.47    119.97 o
   1   3  16     1305.28     1319.03     59.62 o
   2   3  16      199.47      188.38     36.11 o
   3   3  16     4483.21     4556.45    128.62 o
   4   3  16     1074.04     1154.73     52.99 o
   5   3  16     7651.29     7918.92    184.00 o
  -5   4  16       80.33       93.55     28.62 o
  -4   4  16        0.04       15.52     26.63 o
  -3   4  16      366.40      334.93     29.34 o
  -2   4  16       16.00       31.02     20.59 o
  -1   4  16      671.78      681.52     50.09 o
   0   4  16        5.10       22.38     33.79 o
   1   4  16      376.91      390.17     37.96 o
   2   4  16      916.10      943.29     67.46 o
   3   4  16      218.19      235.08     50.32 o
   4   4  16     1289.12     1360.60     57.31 o
   5   4  16       12.91       68.37     33.68 o
  -5   5  16     1034.36     1066.00     46.20 o
  -4   5  16       10.92       27.27     27.93 o
  -3   5  16        3.36       20.92     26.62 o
  -2   5  16      755.85      770.81     33.06 o
  -1   5  16      262.67      285.85     38.99 o
   0   5  16      405.83      393.39     38.92 o
   1   5  16      306.24      353.56     48.55 o
   2   5  16       32.90       51.41     46.15 o
   3   5  16      170.18      167.15     50.83 o
   4   5  16     1314.71     1309.03     55.79 o
  -5   6  16      135.01      154.03     30.18 o
  -4   6  16     1240.80     1257.45     49.31 o
  -3   6  16     2487.44     2460.88     65.44 o
  -2   6  16      299.09      326.11     26.25 o
  -1   6  16       38.54       67.58     36.66 o
   0   6  16      469.44      546.44     48.27 o
   1   6  16     1078.38     1160.65     61.99 o
   2   6  16     3361.97     3381.06    124.98 o
   3   6  16      996.01     1039.84     76.96 o
   4   6  16        8.72       51.97     39.80 o
  -4   7  16      709.08      745.73     41.22 o
  -3   7  16      632.03      677.11     40.98 o
  -2   7  16      608.20      630.96     44.44 o
  -1   7  16      530.32      624.18     51.67 o
   0   7  16      670.43      781.30     63.41 o
   1   7  16     1131.48     1176.01     63.81 o
   2   7  16      683.09      767.59     59.10 o
   3   7  16      602.76      644.64     81.74 o
   4   7  16      126.01      173.44     55.50 o
  -4   8  16     1262.96     1341.19     52.01 o
  -3   8  16     3664.97     3862.47     91.85 o
  -2   8  16     3599.68     3652.11    113.34 o
  -1   8  16     2571.73     2669.99    106.18 o
   0   8  16      981.31     1049.98     75.17 o
   1   8  16     2012.27     1998.59     76.94 o
   2   8  16     4492.84     4598.41    138.13 o
   3   8  16     1777.13     1804.27     78.37 o
  -3   9  16      478.69      492.29     41.97 o
  -2   9  16      903.56     1000.00     59.20 o
  -1   9  16     1136.09     1179.28     78.73 o
   0   9  16     1227.87     1325.41     81.97 o
   1   9  16      120.81      156.31     42.47 o
   2   9  16     1116.91     1155.37     66.70 o
   3   9  16       51.33       93.62     46.21 o
  -2  10  16     1295.07     1425.27     83.30 o
  -1  10  16      149.55      152.67     55.04 o
   0  10  16     1533.13     1590.00     88.05 o
   1  10  16      628.47      589.77     53.34 o
   2  10  16      228.41      248.05     47.81 o
  -1  11  16     1108.01      996.41    103.16 o
   0  11  16      460.09      422.14     51.41 o
  -4   1  17     1109.06     1115.45     45.73 o
  -3   1  17       19.99       47.13     27.81 o
  -2   1  17       75.07       75.00     31.66 o
  -1   1  17      255.48      276.46     38.76 o
   0   1  17      203.51      240.17     38.76 o
   1   1  17       55.39       78.36     36.97 o
   2   1  17       45.48       82.32     37.86 o
   3   1  17      419.22      447.47     51.61 o
   4   1  17       93.65      172.00     76.12 o
  -4   2  17     2633.75     2643.24     69.08 o
  -3   2  17     2888.46     2989.75     75.15 o
  -2   2  17     2858.05     2837.03     79.40 o
  -1   2  17      237.14      245.21     36.79 o
   0   2  17      146.24      136.96     37.75 o
   1   2  17     2753.25     2712.75     89.70 o
   2   2  17     1119.81     1236.18     62.74 o
   3   2  17     4338.42     4577.78    157.63 o
   4   2  17        4.78       64.99     49.66 o
  -4   3  17      323.57      343.46     31.12 o
  -3   3  17      310.05      330.39     30.82 o
  -2   3  17     1259.13     1261.65     63.24 o
  -1   3  17       54.75       75.14     36.84 o
   0   3  17      450.88      442.67     41.01 o
   1   3  17      232.72      243.13     38.00 o
   2   3  17      102.98      145.38     49.12 o
   3   3  17       35.06       73.18     50.75 o
   4   3  17      974.59     1044.82     79.32 o
  -4   4  17      250.92      289.51     31.67 o
  -3   4  17     3425.96     3562.37     85.36 o
  -2   4  17      166.09      170.49     39.31 o
  -1   4  17     2479.80     2562.84     87.00 o
   0   4  17     1357.57     1362.57     65.01 o
   1   4  17       50.31       53.18     47.29 o
   2   4  17     4801.52     5022.17    167.14 o
   3   4  17       89.08      134.92     52.70 o
  -4   5  17      247.87      281.86     32.62 o
  -3   5  17     1810.38     1861.17     57.93 o
  -2   5  17      344.39      358.99     42.65 o
  -1   5  17      507.53      504.39     44.11 o
   0   5  17       35.12       50.03     37.74 o
   1   5  17      101.93      128.48     49.81 o
   2   5  17       70.31      130.68     51.67 o
   3   5  17      139.80      168.53     52.20 o
  -3   6  17     1707.38     1795.41     56.89 o
  -2   6  17      157.07      143.60     41.51 o
  -1   6  17     1814.97     1896.71     75.83 o
   0   6  17     1696.52     1808.86     88.55 o
   1   6  17      718.30      785.06     69.44 o
   2   6  17     2349.88     2474.45    102.61 o
   3   6  17       21.66       83.39     69.46 o
  -3   7  17      357.55      365.39     36.99 o
  -2   7  17       50.68       51.11     42.77 o
  -1   7  17     3583.50     3738.15    134.24 o
   0   7  17     1400.69     1485.62     82.20 o
   1   7  17     1239.18     1311.11     79.50 o
   2   7  17      153.92      222.00     59.92 o
  -2   8  17     1144.53     1231.58     66.48 o
  -1   8  17      156.69      217.32     53.78 o
   0   8  17      745.48      812.63     76.18 o
   1   8  17     1115.59     1173.42     82.17 o
  -3   0  18     2725.87     2735.38    132.32 o
  -2   0  18     4680.86     4772.37    196.90 o
  -1   0  18      168.71      174.84     52.67 o
   0   0  18      449.17      455.26     62.86 o
   1   0  18     4893.96     5031.86    206.32 o
   2   0  18     1605.31     1680.20    121.75 o
  -3   1  18      155.13      192.31     42.54 o
  -2   1  18     1356.76     1369.70     66.31 o
  -1   1  18      145.67      154.12     40.33 o
   0   1  18      135.98      130.48     39.72 o
   1   1  18       23.62       77.91     40.82 o
   2   1  18      316.16      374.75     51.77 o
  -2   2  18      131.30      146.46     39.61 o
  -1   2  18     1237.60     1299.50     65.41 o
   0   2  18      362.11      378.92     43.40 o
   1   2  18      205.26      246.71     41.72 o
   2   2  18     2496.60     2690.42    109.86 o
  -2   3  18      152.93      152.65     41.02 o
  -1   3  18        4.87       19.63     40.43 o
   0   3  18     1106.74     1157.49     63.66 o
   1   3  18      664.07      696.11     66.66 o
  -2   4  18      132.72      136.95     40.93 o
  -1   4  18      481.45      499.06     45.55 o
   0   4  18      789.99      879.64     61.25 o
   1   4  18      176.11      207.93     52.63 o
  -1   5  18     1633.54     1699.63     74.32 o
   0   5  18     1573.03     1643.35     84.98 o
 
